# Supplementary material for: Gene Expression Profile in the Liver of BALB/c Mice Infected with Fasciola hepatica
Source: PLoS One. 2015 Aug 6;10(8):e0134910. doi: 10.1371/journal.pone.0134910 (PMC4527836; doi:10.1371/journal.pone.0134910)
Supplement: S2 Table — Comparisons between t0 vs t7, t7 vs t21 and t0 vs t21 were performed. All of the genes with a statistic p-value < 0.05, regardless of its fold change value, are listed in this table. (XLSX) [file pone.0134910.s004.xlsx]

## Sheet: t0 vs t1
	ID	statistic	fold	p-value	symbol
Genes Up-regulated	10414078	12.867	1.03011	8.71541e-07	Rpl23a
	10604597	11.7296	1.03251	1.81673e-06	Rps17
	10578064	11.6759	1.09527	1.88379e-06	Rpl27a
	10465553	11.4448	0.914819	2.20568e-06	Fkbp2
Genes Down-regulated	10484201	-16.2747	-1.34865	1.32e-07

## Sheet: t1 vs t2
	ID	statistic	fold	p-value	symbol
Genes Up-regulated	10545229	6.08634	4.79876	0.000249579
	10531111	6.41252	4.56668	0.000173153	Sult1e1
	10534667	7.19871	4.38835	7.55082e-05	Serpine1
	10493831	10.577	4.36552	4.09467e-06	S100a8
	10587331	14.7525	4.31758	2.9131e-07	Gsta1
	10499861	11.2331	4.2523	2.55489e-06	S100a9
	10436100	6.28466	4.21391	0.000199522	Retnlg
	10589535	7.02093	3.96485	9.05479e-05	Ngp
	10583100	13.284	3.95425	6.75667e-07	Mmp8
	10408693	10.1282	3.87749	5.73936e-06	F13a1
	10563611	7.10459	3.78733	8.3095e-05	Saa1
	10596403	9.16458	3.7436	1.24058e-05	Gm7455
	10563597	8.43919	3.61324	2.3212e-05	Saa3
	10538187	21.8969	3.43392	1.17117e-08	Gpnmb
	10429520	5.82033	3.41418	0.000339623	Ly6d
	10379535	6.21599	3.3316	0.000215484	Ccl8
	10545215	8.6405	3.3183	1.94235e-05	Igk-V28
	10376201	8.58021	3.28375	2.04809e-05	Gpx3
	10458894	7.50577	3.19358	5.56086e-05	Lox
	10474700	8.09505	3.16905	3.17347e-05	Thbs1
	10598976	5.68895	3.12886	0.000396785	Timp1
	10523134	8.05934	3.12276	3.28013e-05	Pf4
	10458382	6.81313	3.11859	0.000112456	Cd14
	10461587	8.75918	3.05425	1.75145e-05
	10380419	9.18826	3.03262	1.21631e-05	Col1a1
	10596409	7.86369	2.98013	3.9397e-05	Gm7455
	10568873	5.77693	2.84153	0.00035744	Adam8
	10357875	6.74054	2.78309	0.000121436	Btg2
	10450374	6.48021	2.77616	0.000160762	D17H6S56E-5
	10557862	5.69999	2.65888	0.000391596	Itgam
	10347291	7.00935	2.64411	9.16362e-05	Cxcr2
	10536220	7.57355	2.63805	5.20446e-05	Col1a2
	10361091	5.54939	2.62297	0.000469253	Atf3
	10345752	5.79975	2.58563	0.000347947	Il1r2
	10508723	5.63552	2.55307	0.000422973	Snora61
	10586744	9.41106	2.54632	1.01215e-05	Anxa2
	10367436	6.73579	2.49966	0.000122052	Cd63
	10407327	9.06613	2.48063	1.34735e-05	Emb
	10435948	9.49734	2.41629	9.4357e-06	Ccdc80
	10467124	6.25113	2.40089	0.000207148	Acta2
	10403584	7.7119	2.39352	4.5528e-05	Nid1
	10387855	5.40338	2.35544	0.000560871	Alox15
	10542355	8.43751	2.34903	2.32468e-05	Emp1
	10497265	5.50697	2.33594	0.00049406	Fabp4
	10582464	13.1069	2.32465	7.52091e-07
	10527638	6.91525	2.28332	0.000101036	Alox5ap
	10493820	6.78793	2.25785	0.000115489	S100a6
	10403352	9.0451	2.25457	1.37146e-05	Klf6
	10457640	12.5484	2.25166	1.06408e-06	S100a11
	10587829	5.92338	2.23934	0.000301092	Plod2
	10346015	8.98809	2.23694	1.43925e-05	Col3a1
	10435641	7.62407	2.17604	4.95525e-05	Fstl1
	10448307	5.94241	2.17485	0.000294517	Tnfrsf12a
	10393936	10.9167	2.15759	3.19732e-06	Cbr2
	10547657	5.9696	2.15295	0.000285388	C3ar1
	10445875	8.28267	2.14121	2.67253e-05	Btg3
	10357472	5.96314	2.1412	0.000287527	Cxcr4
	10579636	7.23421	2.10418	7.2848e-05	Cyp4f18
	10427471	15.4404	2.08268	2.01697e-07	Osmr
	10423109	8.56673	2.07802	2.07259e-05	Adamts12
	10493990	10.4965	2.07758	4.34619e-06	S100a11
	10416215	5.85289	2.07536	0.000326894	Loxl2
	10581434	8.12794	2.07105	3.07862e-05	Dpep2
	10365983	8.24141	2.06748	2.77469e-05	Lum
	10489463	7.36066	2.06665	6.41799e-05	Slpi
	10369290	5.92901	2.0613	0.00029913	Ddit4
	10466606	6.75925	2.05653	0.000119049	Anxa1
	10500808	7.28257	2.03532	6.93891e-05	Olfml3
	10488382	7.76677	2.02722	4.31977e-05	Cd93
	10583133	6.76829	2.02008	0.000117913	Mmp7
	10445293	8.86123	1.99955	1.60384e-05	Pla2g7
	10598004	8.1707	1.99824	2.95995e-05	Ccr1
	10569020	5.94153	1.99639	0.000294815	Ifitm6
	10356520	7.42426	1.9931	6.02556e-05	Col6a3
	10541354	10.9126	1.98394	3.20683e-06	A2m
	10546450	7.26726	1.97902	7.04639e-05	Adamts9
	10531931	6.75948	1.97435	0.00011902	Sparcl1
	10481627	8.35712	1.95868	2.49858e-05	Lcn2
	10339429	10.3745	1.95204	4.76098e-06
	10420261	6.3616	1.94845	0.000183165	Ctsg
	10512352	6.21014	1.94528	0.000216906	4933409K07Rik
	10573924	7.16665	1.94403	7.80031e-05	Mmp2
	10407072	9.55223	1.93996	9.0263e-06	Elovl7
	10536483	8.48024	1.92922	2.23775e-05	Tes
	10494262	6.8701	1.90369	0.000105919	Ctsk
	10444890	7.08758	1.89431	8.45536e-05	Ier3
	10393449	14.5902	1.88739	3.18434e-07	Socs3
	10523717	8.00789	1.88421	3.44087e-05	Spp1
	10410931	8.78105	1.88302	1.71859e-05	Vcan
	10425161	7.0491	1.87449	8.79592e-05	Lgals1
	10566934	6.50685	1.87321	0.000156156	Lyve1
	10470392	7.26798	1.86128	7.0413e-05	Adamtsl2
	10473022	5.99511	1.85298	0.000277107	Plp2
	10358027	7.53565	1.84601	5.40052e-05	Elf3
	10453057	5.71394	1.84482	0.000385147	Cyp1b1
	10550509	11.7205	1.82447	1.82786e-06	Pglyrp1
	10516906	5.67282	1.81159	0.000404496	Snora73b
	10608637	5.82067	1.8076	0.000339491	Gm5483
	10341186	5.62212	1.79835	0.000429831
	10369844	5.66778	1.78739	0.000406942	Bicc1
	10349968	6.11691	1.78369	0.000241037	Chi3l1
	10590631	6.72898	1.78359	0.000122939	Ccr2
	10436666	9.13513	1.77446	1.2715e-05	Jam2
	10464761	9.64508	1.76714	8.37789e-06	Syt12
	10368144	5.57968	1.75552	0.000452374	Tnfaip3
	10484307	10.5745	1.75515	4.10234e-06	Frzb
	10418193	8.77782	1.73829	1.72341e-05	Plac9
	10351825	5.48796	1.7329	0.000505637	Tagln2
	10370180	5.56452	1.73072	0.000460737	Col6a2
	10600852	5.50752	1.72709	0.000493729	F630028O10Rik
	10562709	6.36312	1.72068	0.000182857	Cd33
	10338425	5.67048	1.71737	0.000405631
	10339193	5.48895	1.71132	0.000505031
	10546454	6.73703	1.70074	0.000121891	Adamts9
	10338886	7.5002	1.70033	5.59132e-05
	10340696	7.48738	1.70001	5.66212e-05
	10587107	9.93797	1.69558	6.64846e-06	Myo5a
	10543067	14.8044	1.68312	2.83178e-07	Asns
	10455015	6.21939	1.66216	0.00021466	Vaultrc5
	10522503	6.96992	1.64922	9.54522e-05	Pdgfra
	10545202	14.57	1.64493	3.22005e-07
	10412207	5.60507	1.63681	0.00043874	Gpx8
	10488378	6.19774	1.634	0.000219957	Thbd
	10381809	7.72157	1.63238	4.51073e-05	Itgb3
	10440522	7.93109	1.63009	3.69723e-05	Adamts1
	10345715	7.53706	1.62062	5.39306e-05	Map4k4
	10375614	10.0122	1.60839	6.2761e-06	Gfpt2
	10427436	7.4102	1.60481	6.10996e-05
	10404422	7.72796	1.60467	4.48317e-05	Serpinb6b
	10458906	6.10096	1.60312	0.000245453	Ppic
	10570982	5.56186	1.60083	0.000462222	Fgfr1
	10523128	6.92485	1.60047	0.000100031	Ppbp
	10603346	5.89105	1.57531	0.000312641	Plp2
	10467258	6.04279	1.56527	0.000262328	Myof
	10492428	5.3962	1.56122	0.000565852	Tiparp
	10601854	8.34236	1.55839	2.53204e-05	Wbp5
	10489204	6.23994	1.5567	0.000209763	Tgm2
	10523451	5.83116	1.54491	0.000335332	Anxa3
	10339491	5.47035	1.53665	0.000516627
	10572897	5.70497	1.52589	0.000389281	Hmox1
	10432918	8.81875	1.52453	1.66354e-05	Krt8
	10344370	6.18323	1.5221	0.000223588
	10546432	8.31719	1.52057	2.59026e-05	Adamts9
	10487040	6.96828	1.51486	9.56155e-05	Fbn1
	10605256	6.21774	1.50862	0.00021506	Flna
	10342889	6.46872	1.49714	0.000162794
	10456046	6.22654	1.49523	0.000212944	Pdgfrb
	10546434	6.48885	1.48712	0.000159252	Adamts9
	10492815	6.45483	1.4827	0.000165289	Tmem154
	10392056	7.13408	1.48176	8.06311e-05	Cyb561
	10363445	5.58741	1.4582	0.000448177	4632428N05Rik
	10412100	5.59761	1.44374	0.000442696	Map3k1
	10546430	6.53685	1.44373	0.000151141	Adamts9
	10601385	6.07629	1.44215	0.00025246	Tlr13
	10342196	6.66668	1.43943	0.000131393
	10357155	6.2701	1.43615	0.000202796	Inhbb
	10487894	6.30409	1.42533	0.000195247	Rassf2
	10471929	6.31471	1.419	0.000192951	Arhgap15
	10519497	6.96333	1.41689	9.61071e-05	Steap4
	10502042	9.28275	1.41388	1.12462e-05	Alpk1
	10369842	6.93531	1.41084	9.8947e-05
	10411229	5.5202	1.41077	0.000486173	F2r
	10495967	5.80735	1.40954	0.000344848	Tifa
	10592535	6.29342	1.40693	0.000197582	Sorl1
	10340785	9.18236	1.40392	1.22231e-05
	10344204	14.3285	1.39852	3.68326e-07
	10532741	6.83019	1.39225	0.000110454	Tmem119
	10538890	6.47269	1.38853	0.00016209
	10568668	7.53415	1.38592	5.40847e-05	Adam12
	10587792	8.92581	1.37798	1.51759e-05	Plscr1
	10466130	6.85273	1.37639	0.000107867	Ms4a8a
	10595148	6.74944	1.36998	0.000120295	Gsta2
	10445781	7.25746	1.36974	7.11616e-05	Trem2
	10392010	5.60272	1.36925	0.000439981	1700081L11Rik
	10429772	6.17788	1.35595	0.000224941	Eppk1
	10396440	9.67999	1.34641	8.1476e-06
	10541910	10.662	1.34099	3.84656e-06	Vwf
	10376778	5.69567	1.33668	0.000393615	Mfap4
	10342327	6.3462	1.33653	0.000186318
	10340404	7.06588	1.33599	8.6456e-05
	10338094	10.4358	1.33233	4.5475e-06
	10578045	5.46012	1.32955	0.000523132	Nrg1
	10445753	7.7485	1.32745	4.39584e-05	Trem3
	10346105	6.41775	1.32125	0.000172158	Rpl23a
	10548030	8.23083	1.3172	2.80158e-05	Cd9
	10341622	6.1452	1.31576	0.000233417
	10572747	6.98667	1.3147	9.38109e-05	Tpm4
	10504172	6.1059	1.31432	0.000244075	4933409K07Rik
	10430302	6.66746	1.31427	0.000131283	Csf2rb2
	10340364	7.36013	1.31123	6.42136e-05
	10339283	5.68578	1.30836	0.000398286
	10600210	8.37097	1.29621	2.46762e-05	Slc6a8
	10461369	6.59123	1.28513	0.000142498	Ahnak
	10430245	8.73619	1.28292	1.78674e-05	Myh9
	10412345	5.51766	1.28211	0.000487678	Parp8
	10439881	6.09051	1.28172	0.000248395	5330426P16Rik
	10372648	6.97841	1.2777	9.4616e-05	Lyz2
	10354309	5.67573	1.27635	0.000403093	Col5a2
	10565794	5.83265	1.27277	0.000334744	Serpinh1
	10580282	6.73341	1.27124	0.000122361	Junb
	10338398	7.0694	1.26993	8.61439e-05
	10502050	9.35813	1.26322	1.05696e-05	Alpk1
	10386058	7.91472	1.25115	3.75456e-05	Sparc
	10371846	7.06388	1.24358	8.66331e-05	Apaf1
	10341234	6.03991	1.23967	0.000263195
	10571653	6.91172	1.22946	0.000101409	Actg1
	10472050	7.01373	1.22521	9.12234e-05	Tnfaip6
	10413609	5.66413	1.22368	0.000408723	Mustn1
	10427075	5.70084	1.22057	0.000391199	Krt18
	10406417	6.73951	1.21797	0.00012157	Actg1
	10528227	7.63351	1.21462	4.91017e-05	Gnai1
	10465244	5.6742	1.21155	0.00040383	Malat1
	10502052	7.80482	1.21155	4.16593e-05	Alpk1
	10504755	7.19655	1.21079	7.56737e-05
	10374083	6.64949	1.20892	0.000133836	Aebp1
	10547621	8.00516	1.20617	3.44964e-05	Apobec1
	10547153	7.16906	1.20209	7.78124e-05	Alox5
	10384398	6.12683	1.19954	0.000238335	Grb10
	10458340	6.28263	1.19808	0.000199975	Hbegf
	10605465	7.30592	1.19421	6.77842e-05	Prkx
	10545672	9.24473	1.1935	1.16057e-05	Mthfd2
	10343521	5.83971	1.19248	0.000331984
	10584841	6.38706	1.19051	0.000178083	Amica1
	10435497	5.66137	1.18955	0.000410074	Stfa2l1
	10569504	6.83842	1.18908	0.000109501	Tnfrsf23
	10488655	8.20712	1.18553	2.86288e-05	Bcl2l1
	10518147	5.40875	1.18299	0.000557169	Pdpn
	10520862	5.84505	1.18217	0.000329914	Fosl2
	10568115	13.1092	1.18036	7.51072e-07	Mvp
	10361381	7.84329	1.18009	4.01652e-05	Syne1
	10518069	7.13935	1.17931	8.0199e-05	Efhd2
	10433885	5.94872	1.1789	0.000292368	Cebpd
	10539739	5.55566	1.17534	0.000465706	Asprv1
	10404783	8.14721	1.17429	3.02451e-05	Edn1
	10438445	7.04294	1.17314	8.8518e-05	Klhl6
	10416230	8.29566	1.16671	2.64124e-05	Tnfrsf10b
	10506424	6.57508	1.16376	0.000145007	Actg1
	10554094	5.71898	1.1621	0.000382848	Igf1r
	10560190	8.37902	1.15335	2.44982e-05	Ehd2
	10497817	11.8804	1.15129	1.64216e-06	Anxa5
	10339191	7.00292	1.14886	9.22468e-05
	10375065	8.36842	1.13944	2.47329e-05	Sh3pxd2b
	10381962	5.4557	1.13196	0.000525968	Ace
	10593913	5.46094	1.1284	0.00052261	1700017B05Rik
	10354472	5.61244	1.12774	0.000434863	Gls
	10376950	5.39698	1.12707	0.00056531	Pmp22
	10338833	5.89536	1.12384	0.000311072
	10393754	6.71637	1.12298	0.000124601	Actg1
	10604713	5.41457	1.1223	0.000553197	Arhgef6
	10448202	7.23173	1.11756	7.30302e-05	Tpm4
	10338300	6.99528	1.11707	9.29789e-05
	10340282	7.87979	1.11594	3.88023e-05
	10368409	5.79527	1.11352	0.000349791	Lama2
	10530145	7.54695	1.10802	5.34123e-05	Tlr1
	10415052	6.56011	1.10614	0.000147375	Mmp14
	10376074	5.80913	1.10387	0.00034413	P4ha2
	10523281	7.04666	1.09453	8.81803e-05	2011-09-11
	10364650	5.62166	1.08714	0.000430072	Hmha1
	10343208	5.39304	1.08701	0.000568059
	10591773	5.70085	1.08345	0.000391197	Hmgn2
	10422164	7.15285	1.08252	7.91049e-05	Ednrb
	10437160	7.24156	1.07703	7.23102e-05	Ets2
	10343357	5.98366	1.07676	0.00028079
	10495285	9.3011	1.07664	1.10772e-05	Sort1
	10396402	5.47429	1.07364	0.000514147	Prkch
	10344580	6.4706	1.07177	0.000162461
	10340163	12.7487	1.06719	9.38065e-07
	10540085	6.7696	1.06565	0.00011775	Fbln2
	10603051	6.03848	1.06323	0.000263628	Ap1s2
	10343382	5.89916	1.05847	0.000309697
	10361897	8.75417	1.0555	1.75907e-05	Ifngr1
	10567010	5.66814	1.04978	0.000406765	Dkk3
	10343752	5.39806	1.04928	0.000564558
	10528008	7.13705	1.04865	8.03869e-05	Steap2
	10575976	6.02138	1.04863	0.000268853	Crispld2
	10430201	10.9298	1.04639	3.16759e-06	Myh9
	10591853	11.4857	1.04503	2.14446e-06	Tbx20
	10466659	6.64359	1.04157	0.000134686	Gda
	10359624	6.95645	1.03397	9.67957e-05	Prrx1
	10544273	6.76594	1.03307	0.000118208	Clec5a
	10411519	5.8656	1.02757	0.000322069	Mtap1b
	10358421	6.84422	1.02713	0.000108835	Rgs18
	10398364	11.0855	1.01605	2.83476e-06
	10338525	5.67835	1.01243	0.000401836
	10344562	10.5164	1.01234	4.28238e-06
	10339901	6.23861	1.00783	0.000210075
	10341723	6.2163	1.00761	0.000215409
	10497214	8.46798	1.00717	2.26232e-05	Tpd52
	10561204	10.3706	1.0071	4.77488e-06	Itpkc
	10435961	6.1285	1.00606	0.000237884
	10425066	6.29146	0.995151	0.000198015	Csf2rb
	10602739	6.37464	0.990926	0.000180541	Acot9
	10373569	6.55391	0.989653	0.000148369	Rpsa
	10343007	6.8449	0.987927	0.000108758
	10537880	7.7169	0.984087	4.53101e-05
	10350146	5.77552	0.980887	0.000358038	Phlda3
	10523468	5.98916	0.979084	0.000279014	Bmp2k
	10555389	5.88608	0.97899	0.000314458	Ucp2
	10370721	7.61721	0.978299	4.98831e-05	Sbno2
	10490159	8.37838	0.97583	2.45123e-05	Pmepa1
	10502156	5.51784	0.972378	0.000487573	Ccdc109b
	10341716	5.73015	0.970654	0.0003778
	10591988	7.28501	0.967839	6.92195e-05	Adamts15
	10342170	5.65753	0.962842	0.000411962
	10504450	7.3122	0.962813	6.73595e-05	Glipr2
	10395805	6.44577	0.95688	0.00016694	Fam177a
	10574985	7.14055	0.952615	8.01015e-05	Slc7a6
	10413059	7.26482	0.951824	7.06373e-05	Vcl
	10498350	5.94445	0.951332	0.000293821	P2ry14
	10412078	5.39701	0.950303	0.000565285	Gapt
	10458663	8.39805	0.949836	2.4083e-05	Dpysl3
	10471525	5.55877	0.949091	0.000463956	Ptrh1
	10482500	6.66454	0.944409	0.000131693	Rnd3
	10588669	5.71959	0.94321	0.000382568	Rassf1
	10453857	5.38753	0.940755	0.000571931	Gata6
	10447341	7.90125	0.939851	3.80249e-05	Rhoq
	10583834	6.08744	0.937263	0.000249267	Anln
	10453629	5.82431	0.936821	0.000338041	9430020K01Rik
	10574204	6.17065	0.934553	0.000226788	Arl2bp
	10458090	6.63704	0.930325	0.000135637	Reep5
	10597969	5.74378	0.92953	0.000371739	Gm10052
	10585186	6.9668	0.927984	9.57615e-05	1600029D21Rik
	10535043	5.79382	0.927544	0.000350388	Pdgfa
	10388488	5.90111	0.926005	0.000308994	Fam101b
	10344598	6.48647	0.92152	0.000159666
	10606714	5.85149	0.919501	0.000327434	Gla
	10381898	6.76881	0.91874	0.000117849	Mrc2
	10451974	7.08458	0.918026	8.48136e-05	Sema6b
	10496457	6.35749	0.917974	0.000184002
	10426315	7.2372	0.917628	7.26286e-05	Lrrk2
	10342448	5.83066	0.915558	0.000335527
	10359762	6.18072	0.912665	0.000224223	Rcsd1
	10435271	9.26797	0.911227	1.13844e-05	Heg1
	10341328	6.38691	0.910787	0.000178111
	10541494	5.73994	0.909902	0.000373438	Rps27a
	10340473	5.68442	0.908212	0.000398934
	10358978	6.66265	0.906932	0.000131961	Ier5
	10408850	6.43158	0.906914	0.00016956	Nedd9
	10585874	6.68537	0.904347	0.00012879	Hexa
	10569877	6.31805	0.900585	0.000192235	1810033B17Rik
	10556491	5.42845	0.899949	0.000543841	Far1
	10564938	6.10134	0.895879	0.000245347	Fes
	10410656	10.2074	0.895369	5.4021e-06	Cast
	10554013	8.05496	0.895267	3.29349e-05	Chsy1
	10413710	5.76362	0.893491	0.000363109	Nt5dc2
	10354418	6.75056	0.889344	0.000120151	Obfc2a
	10499560	5.59214	0.888155	0.000445626	Adam15
	10404702	7.19056	0.888063	7.61341e-05	Gcnt2
	10547151	5.41351	0.88803	0.000553922	Rpl27a
	10492682	6.20464	0.886354	0.000218254	Fam198b
	10342262	5.92739	0.885626	0.000299695
	10521972	8.7334	0.881902	1.79109e-05	Pcdh7
	10583870	8.14741	0.881564	3.02394e-05	Bmper
	10344339	7.1449	0.880103	7.97473e-05
	10603469	5.73392	0.87928	0.000376112	Rbm3
	10339993	6.07666	0.87918	0.000252354
	10530201	6.13135	0.879013	0.000237115	Ugdh
	10340263	6.64378	0.878133	0.000134659
	10575120	11.9928	0.877283	1.5243e-06	Sntb2
	10441511	8.05023	0.875991	3.30799e-05	Tmem181a
	10556583	5.40501	0.86802	0.000559741	Nucb2
	10451953	6.20916	0.863539	0.000217146	Lrg1
	10339584	5.54998	0.860591	0.000468923
	10522009	7.50556	0.852797	5.56198e-05	Pgm1
	10496737	7.20908	0.850811	7.47203e-05	Bcl10
	10563608	8.83099	0.848697	1.6461e-05
	10525397	5.73447	0.842122	0.000375869	Arpc3
	10507908	5.39166	0.841124	0.000569025	Fhl3
	10412380	5.62722	0.836064	0.000427206
	10494306	8.12828	0.834696	3.07767e-05	Mcl1
	10534324	6.57949	0.830994	0.000144316	Limk1
	10398326	8.35706	0.828517	2.49871e-05	Meg3
	10593856	7.39142	0.827865	6.22479e-05	C230081A13Rik
	10538892	6.82376	0.827839	0.000111204
	10344384	5.51845	0.824725	0.000487211
	10552697	5.73338	0.82291	0.000376354	Napsa
	10400795	6.89787	0.820604	0.000102886	Sav1
	10522530	6.28134	0.817682	0.000200264	Kit
	10500295	5.45911	0.816393	0.000523782	Plekho1
	10338150	6.83394	0.815534	0.000110018
	10399908	8.09314	0.813554	3.17908e-05	Prkar2b
	10341679	6.61316	0.808917	0.000139166
	10476538	8.87304	0.808271	1.58767e-05	Btbd3
	10348493	6.63229	0.806393	0.000136331	Lrrfip1
	10521440	7.09936	0.804547	8.35404e-05	Afap1
	10445241	5.67757	0.803919	0.000402207	Tnfrsf21
	10391454	6.13076	0.803863	0.000237274	Vat1
	10342552	7.1517	0.802671	7.91972e-05
	10364375	5.53829	0.802571	0.000475613	Cstb
	10358816	6.64299	0.79987	0.000134772	Lamc1
	10342403	5.71236	0.798645	0.000385872
	10339931	6.49144	0.798117	0.000158802
	10429534	7.10646	0.797751	8.29362e-05	Gml
	10402991	5.596	0.795572	0.000443558
	10475544	7.00975	0.794058	9.15989e-05	Sema6d
	10435266	5.71471	0.789286	0.000384797	Heg1
	10496494	6.32208	0.789229	0.000191374	Tspan5
	10384985	7.25293	0.788221	7.14869e-05	Rhbdf1
	10344011	5.68893	0.784476	0.000396792
	10472820	5.88374	0.782046	0.000315317	Itga6
	10502787	5.73053	0.78131	0.00037763	Rpsa
	10471550	6.4225	0.779617	0.000171261	Rpl12
	10443949	7.41608	0.778861	6.0745e-05	Adamts10
	10339162	9.14384	0.777706	1.26227e-05
	10348321	6.20131	0.771965	0.000219074	Dgkd
	10342352	6.31271	0.766636	0.00019338
	10386070	8.5736	0.762622	2.06007e-05	Atox1
	10409486	5.66999	0.761958	0.000405868	Pdlim7
	10341876	6.10171	0.761792	0.000245243
	10485645	7.81496	0.758148	4.12597e-05	Rcn1
	10343792	5.45469	0.757381	0.000526623
	10470834	5.70019	0.755262	0.000391504	Spna2
	10377215	7.20464	0.752489	7.50566e-05	Gas7
	10463599	6.0825	0.751606	0.000250674	Nfkb2
	10581395	6.85664	0.747865	0.000107425	Slc12a4
	10343653	6.02412	0.745927	0.00026801
	10401527	5.96657	0.745846	0.000286392	Ltbp2
	10396170	7.0074	0.744871	9.18216e-05	Frmd6
	10340807	5.45209	0.744285	0.000528302
	10544462	8.30125	0.743368	2.6279e-05	Fam115a
	10364702	6.15533	0.736723	0.000230755	Midn
	10523758	6.16685	0.732409	0.000227765	Lrrc8b
	10437885	6.42218	0.73173	0.000171322	Myh11
	10524882	6.96934	0.722527	9.55103e-05	Wsb2
	10582337	5.8281	0.72053	0.000336539	Fam38a
	10504757	7.84093	0.718177	4.0255e-05	BC005685
	10538706	6.97573	0.717391	9.48796e-05	Mmrn1
	10350003	6.24134	0.714305	0.000209433	Cyb5r1
	10462005	5.78344	0.713972	0.000354704	Tmem2
	10447141	5.80327	0.710935	0.00034651	Eml4
	10340640	6.8934	0.710379	0.000103368
	10430358	7.29906	0.710347	6.8251e-05	C1qtnf6
	10429802	6.58072	0.70874	0.000144126	Plec
	10343928	6.51108	0.708328	0.000155437
	10344497	6.11391	0.705563	0.000241862
	10502510	6.2416	0.705009	0.000209372	Lmo4
	10474687	5.48819	0.703303	0.000505495
	10344070	7.87315	0.702548	3.90463e-05
	10398727	6.63584	0.702112	0.000135812	Klc1
	10402268	5.78098	0.700466	0.000355735	Lgmn
	10344215	6.18574	0.698218	0.000222954
	10444079	5.45504	0.696659	0.000526399	Rgl2
	10600169	6.71438	0.696135	0.000124865	Bgn
	10341343	5.89053	0.692298	0.00031283
	10461160	9.41249	0.691913	1.01098e-05
	10567564	6.79138	0.691518	0.000115067	Cdr2
	10400805	8.12845	0.689559	3.07717e-05	Nin
	10437687	7.01999	0.68898	9.0636e-05	Litaf
	10415640	5.39212	0.687778	0.000568701	Snora65
	10595614	6.14498	0.686366	0.000233475	Snhg5
	10341029	6.09949	0.685053	0.000245865
	10384885	5.61345	0.679867	0.000434335	Spnb2
	10350113	5.5053	0.677534	0.000495064	Arl8a
	10527441	5.98016	0.676149	0.000281927	Arpc1b
	10492335	6.23388	0.674183	0.000211194	Rap2b
	10446986	8.25321	0.673688	2.74502e-05	Crim1
	10529410	5.97536	0.673101	0.000283496	Mfsd10
	10386934	5.4346	0.67095	0.000539749	Wsb2
	10413216	5.5903	0.670575	0.000446616	4931406H21Rik
	10583071	5.99346	0.65994	0.000277636	Mmp3
	10586759	6.32416	0.658537	0.000190933	Bnip2
	10351857	6.03617	0.657835	0.000264325	Olfr16
	10563101	6.28293	0.656319	0.000199909	Rpl13a
	10580139	5.41419	0.655779	0.000553457	Zswim4
	10606735	5.88068	0.655391	0.000316447	Armcx2
	10358527	5.66544	0.653285	0.000408081	Hmcn1
	10342053	5.4955	0.651635	0.000501011
	10572693	5.90946	0.650424	0.000306004	Jak3
	10582378	8.13338	0.649763	3.06323e-05	Fam38a
	10343569	5.45756	0.64754	0.000524775
	10370946	5.70737	0.645967	0.000388171	Mobkl2a
	10396608	6.2974	0.645236	0.000196706	Syne2
	10361882	5.78172	0.639074	0.000355425	Nhsl1
	10579872	8.46845	0.633826	2.26137e-05	Tpd52
	10443021	6.95468	0.631607	9.69744e-05	Atp6v0e
	10409887	6.19005	0.628507	0.000221872	Ctsj
	10494200	5.80176	0.62614	0.000347127	Cdc42se1
	10340569	6.65678	0.622767	0.000132793
	10377319	5.51884	0.622049	0.00048698	Myh10
	10579744	5.67258	0.616781	0.000404616	Large
	10396800	5.49947	0.612629	0.000498591	Plekhh1
	10557960	6.15631	0.612524	0.000230496	Tgfb1i1
	10376889	6.32854	0.612507	0.000190005	Mmgt2
	10569069	6.24791	0.60758	0.000207897	Rps9
	10596263	7.45178	0.607408	5.86401e-05	Dnajc13
	10606948	6.64584	0.607305	0.000134361	Morc4
	10392943	6.88445	0.602367	0.00010434	Hn1
	10428827	6.05745	0.600912	0.000257957	Tmem65
	10340219	5.55464	0.600034	0.000466281
	10358577	7.15636	0.597191	7.88233e-05	Hmcn1
	10393836	6.48901	0.594419	0.000159224	Arhgdia
	10405535	5.5005	0.5924	0.000497967	B230219D22Rik
	10412267	7.3494	0.590252	6.49032e-05	Itga2
	10347873	6.60666	0.589839	0.000140145	Agfg1
	10343006	6.84966	0.589706	0.000108215
	10546762	6.64597	0.587941	0.000134342	Il5ra
	10488060	5.52563	0.587703	0.000482975	Jag1
	10386187	5.77062	0.579233	0.000360116	Rpl24
	10568392	5.49864	0.571268	0.000499097	Rgs10
	10505489	8.16654	0.568765	2.97127e-05	Pappa
	10538811	5.44967	0.566717	0.000529869	Prdm5
	10343823	6.26267	0.560035	0.000204488
	10577808	5.88312	0.558581	0.000315546	Tacc1
	10511888	5.42108	0.557919	0.000548784
	10358635	5.56535	0.557395	0.000460275	Hmcn1
	10346764	5.40165	0.556017	0.000562065	Abi2
	10373448	5.45291	0.555255	0.000527769	Rpl41
	10341833	6.10012	0.552553	0.000245689
	10544640	6.87373	0.552177	0.000105518
	10356677	6.56447	0.549734	0.000146682	Myeov2
	10484283	7.33955	0.548606	6.55437e-05	Pde1a
	10464583	5.64492	0.545336	0.000418231	Gstp1
	10341575	6.64198	0.539116	0.000134919
	10350535	7.23239	0.537841	7.29817e-05	Tpr
	10424467	6.62582	0.536471	0.000137284	Phf20l1
	10566488	6.58514	0.531459	0.000143438	Trim3
	10507851	6.99106	0.530854	9.33855e-05	Pabpc4
	10473281	5.71454	0.526861	0.000384873	Itgav
	10384522	6.60706	0.526014	0.000140084	Actr2
	10474355	5.52436	0.522606	0.000483723	Dcdc5
	10342908	6.30105	0.521852	0.000195909
	10361869	6.83572	0.518911	0.000109813	Nhsl1
	10356997	6.00384	0.51587	0.000274335
	10537316	8.2912	0.513197	2.65194e-05	Atp6v0c
	10491699	7.34245	0.512727	6.53551e-05	Fgf2
	10463661	5.65979	0.511958	0.000410851	Trim8
	10474619	6.42457	0.511788	0.000170872	Fmn1
	10339830	5.46309	0.511107	0.000521234
	10339784	6.0589	0.502932	0.00025753
	10596271	5.7558	0.501689	0.000366485	Dnajc13
	10531197	5.78342	0.495672	0.000354713	Adamts3
	10467470	6.08959	0.487005	0.000248654	Aldh18a1
	10597515	5.48615	0.486103	0.000506756	Rpl24
	10445071	5.50018	0.479953	0.000498163	Zfp57
	10548585	5.59031	0.477712	0.000446611	Csda
	10576373	5.69295	0.470483	0.000394894	Gas8
	10591618	5.66597	0.468266	0.000407822	Dock6
	10341912	5.66283	0.467381	0.000409359
	10606939	6.00557	0.461829	0.000273788	Rps4x
	10596185	5.6764	0.455783	0.000402771	Cdv3
	10546421	5.91345	0.452006	0.000304587	Prickle2
	10376568	5.45086	0.439632	0.000529097	Rai1
	10560397	6.4109	0.420873	0.000173462	Psg20
	10400572	5.87336	0.417181	0.000319161	Klhl28
	10456566	6.32615	0.408543	0.000190512	Mbd2
	10357814	5.4874	0.405098	0.000505981	Zc3h11a
Genes Down-regulated	10448865	-5.52913	-0.384248	0.000480928	Gnptg
	10478022	-6.20957	-0.39782	0.000217047	Rprd1b
	10593384	-5.77189	-0.404741	0.000359578	Dixdc1
	10563068	-6.08862	-0.421982	0.00024893	Prrg2
	10542302	-6.57533	-0.423825	0.000144967	Crebl2
	10512274	-5.56681	-0.431269	0.000459467	Enho
	10547701	-5.72834	-0.433014	0.000378615	Pex5
	10340904	-5.41585	-0.438074	0.000552327
	10420131	-6.16274	-0.438772	0.000228827	Rabggta
	10551760	-6.27135	-0.448628	0.000202512	Zfp84
	10369154	-5.85678	-0.454674	0.00032541	Man1a
	10506643	-6.18296	-0.455305	0.000223656	Tmem59
	10513112	-6.30856	-0.455553	0.000194276	Epb4.1l4b
	10586284	-5.53347	-0.458996	0.000478404	Dpp8
	10461856	-5.64335	-0.460546	0.00041902	Gna14
	10528583	-7.36738	-0.467998	6.37518e-05	Cdk5
	10603547	-6.0261	-0.475237	0.000267398
	10499854	-5.80261	-0.476386	0.00034678	S100a1
	10410173	-5.89582	-0.478441	0.000310905	Hiatl1
	10470388	-6.72278	-0.481423	0.000123753	5930434B04Rik
	10589196	-6.37129	-0.485726	0.000181212	Uqcrc1
	10355763	-7.40399	-0.486839	6.14764e-05	Atg9a
	10344622	-5.48611	-0.487647	0.000506778
	10353050	-5.93374	-0.488241	0.000297491	Cops5
	10346544	-6.18504	-0.490334	0.000223132	Ndufb3
	10420785	-5.81533	-0.491497	0.000341625
	10388520	-6.28712	-0.494866	0.000198975	Glod4
	10508249	-5.48309	-0.498562	0.00050865	Gm12942
	10425078	-6.15847	-0.500231	0.000229936	Mpst
	10466972	-5.71737	-0.504053	0.000383579	Ranbp6
	10448089	-6.04933	-0.50796	0.000260369	Oaz1
	10421361	-5.54492	-0.510391	0.000471805	Bmp1
	10569886	-6.74656	-0.512714	0.000120662	Trappc5
	10423503	-6.16267	-0.513873	0.000228845
	10451551	-5.52257	-0.517666	0.000484778	Guca1a
	10440552	-5.44527	-0.51995	0.000532734	Ltn1
	10533145	-6.02976	-0.526693	0.000266278	Tpcn1
	10373330	-5.9959	-0.529158	0.000276855	Rdh7
	10511269	-5.7694	-0.530228	0.000360635	Sdf4
	10461078	-5.73754	-0.530528	0.000374503	Atl3
	10604932	-5.54331	-0.530809	0.000472726	Cd99l2
	10370413	-7.6075	-0.53137	5.0355e-05	D10Jhu81e
	10484201	-6.42347	-0.532296	0.000171079
	10525471	-6.46192	-0.532325	0.00016401	Ndufb11
	10471953	-5.84804	-0.532884	0.00032876	Acvr2a
	10541089	-7.04707	-0.536627	8.81427e-05	2900097C17Rik
	10497904	-6.67628	-0.538615	0.000130049	Nudt6
	10531133	-7.08483	-0.538782	8.47924e-05	Grsf1
	10424050	-5.62229	-0.539595	0.000429746	Ebag9
	10512606	-6.08495	-0.541396	0.000249974	Hint2
	10552252	-6.74622	-0.543828	0.000120707	1600014C10Rik
	10473737	-6.15544	-0.546166	0.000230725	Mtch2
	10377790	-6.01543	-0.549507	0.000270701	Slc16a11
	10482687	-6.82782	-0.550996	0.00011073	Arl5a
	10584941	-5.4279	-0.552185	0.00054421	Bace1
	10441342	-5.71247	-0.558761	0.000385824	Synj2bp
	10428222	-5.9702	-0.559138	0.00028519	Ncald
	10490078	-5.67464	-0.55945	0.000403621	Sumo1
	10424340	-5.72697	-0.559488	0.000379229	Ndufb9
	10364744	-6.72328	-0.561373	0.000123686	Ndufs7
	10383993	-6.294	-0.563065	0.000197454	Ccdc117
	10526832	-5.44168	-0.565658	0.000535083
	10535750	-5.66098	-0.566674	0.000410267	Mtif3
	10455372	-5.49768	-0.566753	0.000499684	C330007P06Rik
	10452978	-5.60824	-0.566772	0.000437069	Gm6548
	10603354	-6.84029	-0.568749	0.000109286	Magix
	10468016	-7.90169	-0.57061	3.80092e-05	Ndufb8
	10410959	-6.18607	-0.571091	0.000222871	Atg10
	10570119	-6.12029	-0.57454	0.000240114	Carkd
	10415857	-5.56927	-0.574821	0.0004581	Fam167a
	10359422	-7.55665	-0.577526	5.29092e-05	Prdx6
	10508112	-5.68164	-0.5777	0.00040026	Lsm10
	10344624	-6.55698	-0.579352	0.000147877	Lypla1
	10515201	-5.85902	-0.581704	0.000324558	Cyp4b1
	10338217	-5.99872	-0.581859	0.000275955
	10430725	-5.81955	-0.586279	0.000339938	St13
	10593325	-8.16143	-0.587701	2.98524e-05	Pts
	10426180	-6.08508	-0.58868	0.000249939	Ppp6r2
	10445565	-6.1804	-0.592313	0.000224302	Mrpl2
	10408331	-5.92393	-0.592942	0.000300899	Acot13
	10461237	-6.23588	-0.594702	0.000210722	Bscl2
	10603837	-6.46558	-0.59482	0.000163355	Ndufb11
	10542842	-5.70253	-0.59645	0.000390413	Ccdc91
	10364280	-7.32968	-0.597131	6.61929e-05	Pttg1ip
	10574694	-7.24762	-0.601229	7.18698e-05	Elmo3
	10456727	-5.50262	-0.602537	0.000496682	Dym
	10387922	-5.57269	-0.605772	0.000456209	Slc25a11
	10460468	-6.18014	-0.606406	0.000224369	Ctsf
	10439642	-5.58123	-0.608978	0.000451532	Slc35a5
	10379204	-5.82911	-0.609711	0.000336138	Poldip2
	10497045	-5.70636	-0.610485	0.000388637
	10545644	-6.05093	-0.610854	0.000259891	Wbp1
	10373521	-5.7509	-0.611762	0.000368617	Rab5b
	10550250	-5.48352	-0.613438	0.000508383	Kptn
	10542460	-6.64947	-0.614205	0.000133838	Dera
	10605437	-8.01096	-0.615103	3.43104e-05	Pls3
	10568328	-5.52283	-0.6187	0.000484622	Vkorc1
	10339101	-6.04753	-0.618996	0.000260904
	10338286	-5.85816	-0.619168	0.000324886
	10386388	-7.44272	-0.620457	5.91665e-05	Snap47
	10442904	-5.41062	-0.621941	0.00055589	Jmjd8
	10446063	-6.07427	-0.623273	0.000253043	Tnfaip8l1
	10465571	-7.14185	-0.62491	7.99954e-05	Dnajc4
	10528929	-5.97248	-0.62886	0.000284441	Hadha
	10384603	-5.676	-0.629804	0.000402965	Mdh1
	10593483	-5.40368	-0.634257	0.000560657	Fdx1
	10598089	-6.76092	-0.635955	0.000118838
	10412960	-5.6985	-0.636862	0.000392291	Fam149b
	10429666	-5.84563	-0.637899	0.000329687	Pycrl
	10492846	-6.00613	-0.638511	0.000273611	Pet112l
	10598198	-6.14367	-0.641588	0.000233823	Mia3
	10442857	-5.61687	-0.643401	0.000432552	Narfl
	10562605	-6.33578	-0.644404	0.000188484	AI987944
	10541049	-8.05554	-0.645189	3.29173e-05	2011-03-08
	10368654	-6.11938	-0.645798	0.000240361	Nt5dc1
	10399751	-5.49684	-0.649212	0.000500195	Colec11
	10441642	-5.61506	-0.649319	0.000433495	Brp44l
	10338306	-6.07642	-0.650894	0.00025242
	10596533	-6.68383	-0.652623	0.000129003	Tex264
	10513521	-5.41353	-0.652861	0.000553903	Mup20
	10440576	-8.88797	-0.653663	1.56749e-05	Ltn1
	10484197	-6.69649	-0.655242	0.00012727
	10388241	-5.87613	-0.658315	0.00031813	Ctns
	10589511	-7.41321	-0.661142	6.09176e-05	Scap
	10431030	-5.92982	-0.661786	0.000298847	Mcat
	10457054	-5.48676	-0.662531	0.00050638	Zadh2
	10494460	-7.06692	-0.664153	8.63637e-05	Pex11b
	10441107	-6.29198	-0.664597	0.000197901	Psmg1
	10437852	-6.61935	-0.669196	0.000138242	4921513D23Rik
	10340607	-5.63443	-0.671295	0.000423527
	10542172	-7.00677	-0.671859	9.18808e-05	Clec1b
	10400504	-5.43073	-0.676422	0.000542319	Foxa1
	10357917	-5.48462	-0.676776	0.000507701	Tmem183a
	10548815	-5.86377	-0.678898	0.000322762
	10491406	-7.00046	-0.680082	9.2482e-05	Ndufb5
	10491877	-6.1141	-0.680501	0.00024181	D3Ertd751e
	10592938	-6.98968	-0.681079	9.35185e-05	Ttc36
	10430324	-7.9259	-0.686794	3.71532e-05	Tmprss6
	10492699	-7.22764	-0.68874	7.33322e-05	Ctso
	10598389	-5.71971	-0.692727	0.000382517	Wdr45
	10449644	-6.72829	-0.692895	0.000123029	Glo1
	10542993	-5.61588	-0.693412	0.000433069	Pon3
	10445430	-7.34648	-0.693738	6.50927e-05	Mrpl14
	10539159	-5.52251	-0.69388	0.00048481	Suclg1
	10517425	-6.91192	-0.694059	0.000101388	Lypla2
	10377982	-7.56944	-0.696214	5.22534e-05	Kif1c
	10380699	-8.02308	-0.69681	3.39251e-05	Copz2
	10420516	-6.98294	-0.69704	9.41735e-05	Cdadc1
	10605081	-8.04438	-0.697931	3.32601e-05	Bcap31
	10492456	-6.81798	-0.698632	0.000111883	Rsrc1
	10362939	-7.72851	-0.698902	4.48083e-05
	10546104	-6.40214	-0.699971	0.000175145	Eefsec
	10340843	-5.85572	-0.70189	0.000325814
	10557165	-5.39896	-0.70321	0.000563932	2010110P09Rik
	10433433	-6.31259	-0.703622	0.000193406	BC024814
	10534854	-7.61015	-0.704485	5.02256e-05	Mospd3
	10430851	-5.76259	-0.705293	0.000363551	Cyp2d22
	10486172	-6.15702	-0.70547	0.000230312	Fam82a2
	10438232	-5.6972	-0.707537	0.0003929	Dgcr2
	10500559	-6.34362	-0.707631	0.000186852	Hsd3b6
	10596815	-9.19769	-0.708422	1.2068e-05	Rnf123
	10437311	-6.35257	-0.708978	0.000185007	Trap1
	10599576	-8.13437	-0.709624	3.06043e-05	Ppdpf
	10442396	-7.67705	-0.710979	4.70801e-05	Abca3
	10516211	-5.66689	-0.713067	0.000407373	Ndufs5
	10582809	-9.314	-0.714736	1.09601e-05	Tk1
	10361007	-6.81463	-0.715835	0.000112279	Smyd2
	10592719	-5.76587	-0.715961	0.000362143	Oaf
	10505000	-7.32787	-0.716262	6.63123e-05	Nipsnap3b
	10352815	-5.70634	-0.716817	0.000388644	Irf6
	10475772	-7.50369	-0.718521	5.57219e-05	Stard7
	10560282	-5.46318	-0.724076	0.000521175	Grlf1
	10487629	-6.04244	-0.724702	0.000262431	Idh3b
	10501811	-5.89212	-0.726193	0.000312248	Slc44a3
	10524668	-7.36776	-0.727634	6.3728e-05	Coq5
	10514298	-7.50905	-0.732178	5.543e-05	Mrpl48
	10419532	-6.73761	-0.732999	0.000121816	Osgep
	10489004	-7.99415	-0.733907	3.48526e-05	Nfs1
	10602166	-6.37125	-0.734387	0.00018122	Nxt2
	10340586	-5.63778	-0.736206	0.000421827
	10475144	-6.63974	-0.73987	0.000135244	Capn3
	10478983	-6.15719	-0.743666	0.000230269	2410001C21Rik
	10591350	-6.83707	-0.74375	0.000109657	Angptl6
	10398751	-7.56612	-0.743972	5.24229e-05	Zfyve21
	10423556	-5.4753	-0.746858	0.000513514	Pgcp
	10369867	-8.39992	-0.747331	2.40427e-05	Tfam
	10549200	-7.55438	-0.74948	5.30264e-05	Sox5
	10520638	-6.13605	-0.751875	0.000235852	0610007C21Rik
	10483786	-7.65711	-0.752774	4.79941e-05	Mrpl23
	10412394	-7.01346	-0.752791	9.1249e-05	Nnt
	10545394	-5.94478	-0.754079	0.000293705	Rnf181
	10471675	-5.39485	-0.755618	0.000566793	Glo1
	10580875	-7.53944	-0.755687	5.38053e-05	Gtl3
	10467941	-5.45123	-0.75761	0.000528858	Cwf19l1
	10404412	-6.41307	-0.757796	0.000173048	Wrnip1
	10434191	-6.72269	-0.763038	0.000123765	Txnrd2
	10545271	-7.742	-0.767337	4.42327e-05	Thnsl2
	10580191	-6.22863	-0.768614	0.000212444	Nfix
	10429641	-5.66902	-0.771902	0.00040634	Naprt1
	10424347	-6.67901	-0.772309	0.00012967
	10554752	-5.81495	-0.77265	0.000341781	Nox4
	10586433	-5.76883	-0.775049	0.000360878	Rbpms2
	10458044	-6.65752	-0.775897	0.000132688	Osgep
	10352947	-6.54443	-0.777574	0.000149902	Mrpl15
	10522430	-6.15338	-0.778646	0.000231263	Dcun1d4
	10607694	-6.10863	-0.779273	0.000243319	Syap1
	10349081	-6.24955	-0.779895	0.000207515	Phlpp1
	10424929	-6.47551	-0.78121	0.00016159	Adck5
	10341095	-5.83912	-0.781224	0.000332213
	10558596	-7.5907	-0.784931	5.11833e-05	Paox
	10376596	-6.38933	-0.785815	0.000177636	4933439F18Rik
	10427323	-6.13175	-0.786693	0.000237006	Copz1
	10393573	-5.45037	-0.787348	0.000529415	Lgals3bp
	10450622	-6.79858	-0.788144	0.000114196	Atat1
	10415662	-9.26728	-0.791495	1.13909e-05	Rcbtb1
	10408647	-5.46726	-0.79314	0.000518585	4933417A18Rik
	10591726	-5.82008	-0.794108	0.000339726	Ecsit
	10397189	-6.15792	-0.797267	0.000230078	Ptgr2
	10510982	-6.32742	-0.798557	0.000190243	Pex10
	10543306	-5.9607	-0.800246	0.00028834	Tspan12
	10360840	-7.2442	-0.802507	7.21179e-05	Mosc1
	10553967	-6.71699	-0.803359	0.000124518	Pcsk6
	10474028	-6.09962	-0.80717	0.000245829	Pex16
	10459391	-9.59417	-0.80748	8.7267e-06	Fech
	10415742	-5.57621	-0.808328	0.000454277	Mipep
	10524052	-7.62573	-0.80853	4.9473e-05	Fgfrl1
	10395538	-7.01506	-0.809693	9.10978e-05	Pnpla8
	10345203	-6.83204	-0.811295	0.000110238	Paox
	10416379	-6.41826	-0.811614	0.000172062	Sucla2
	10530692	-5.90386	-0.811652	0.000308007	Kdr
	10377560	-6.78684	-0.813511	0.000115621	Sat2
	10552276	-5.48874	-0.813669	0.00050516	Ube2h
	10341727	-9.63785	-0.814202	8.42647e-06
	10420372	-7.33976	-0.819303	6.55301e-05	Cryl1
	10486241	-7.13564	-0.819755	8.05026e-05	Exd1
	10451549	-8.9481	-0.820769	1.48902e-05
	10348889	-6.04704	-0.826511	0.000261051	D2hgdh
	10344302	-5.75452	-0.830233	0.000367039
	10576719	-6.47743	-0.830283	0.000161251	Pex11c
	10517600	-11.1108	-0.832208	2.78434e-06	Pink1
	10437765	-6.0705	-0.835459	0.000254135	Cpped1
	10472630	-6.13774	-0.835714	0.000235402	Ubr3
	10544487	-7.1706	-0.836507	7.76905e-05	Tpk1
	10392839	-6.12243	-0.837357	0.00023953	Cd300e
	10485466	-7.83373	-0.837613	4.05309e-05	Cat
	10514884	-5.82688	-0.838106	0.000337022	Mrpl37
	10430956	-7.61759	-0.842423	4.98649e-05	Cyb5r3
	10340420	-6.2024	-0.844056	0.000218804
	10606658	-7.8873	-0.84418	3.85281e-05	Trmt2b
	10533403	-9.07203	-0.844779	1.34067e-05	Cux2
	10593356	-6.72914	-0.845381	0.000122918	Sdhd
	10398721	-8.89578	-0.845683	1.55703e-05	2810002N01Rik
	10577114	-8.40843	-0.851225	2.386e-05	Grtp1
	10529671	-7.7868	-0.853956	4.23801e-05	Slc2a9
	10388734	-5.434	-0.854744	0.000540146	Eral1
	10559297	-5.8026	-0.855036	0.000346784	Slc22a18
	10575867	-7.03912	-0.85918	8.88667e-05	Mlycd
	10342488	-8.17138	-0.859256	2.95811e-05
	10573198	-5.68565	-0.85941	0.000398348	Dnajb1
	10607774	-6.62973	-0.864648	0.000136708	Mospd2
	10579996	-6.26627	-0.864739	0.000203665	Tecr
	10343677	-9.5295	-0.866338	9.19335e-06
	10458016	-5.397	-0.869682	0.000565291	Proc
	10554521	-6.51104	-0.874294	0.000155444	Pde8a
	10469906	-6.30444	-0.874322	0.00019517	Nelf
	10431546	-5.9994	-0.875194	0.00027574	Tymp
	10343379	-6.95788	-0.876052	9.66524e-05
	10491825	-8.07669	-0.877884	3.22782e-05	3110057O12Rik
	10571093	-5.40961	-0.883502	0.000556584	Rnf170
	10426169	-5.52378	-0.884164	0.000484063	1300018J18Rik
	10453459	-5.89859	-0.884443	0.000309904	Pnkd
	10402063	-7.24493	-0.886507	7.20654e-05	Foxn3
	10467041	-5.54618	-0.88684	0.000471085	Asah2
	10545298	-6.59221	-0.887224	0.000142347	Rmnd5a
	10475437	-7.15215	-0.888113	7.91613e-05	Sord
	10579607	-6.72685	-0.88992	0.000123217	Cnot8
	10442596	-9.85156	-0.890119	7.11345e-06	Sepx1
	10423363	-11.1485	-0.896538	2.71127e-06	Ank
	10529858	-6.61037	-0.901104	0.000139586	Tapt1
	10387648	-6.47925	-0.901535	0.000160931	Tmem102
	10588696	-7.04139	-0.903008	8.86594e-05	Nat6
	10579852	-5.71034	-0.905283	0.000386799	Mmaa
	10565612	-5.76557	-0.907508	0.000362275	1810020D17Rik
	10388227	-6.10173	-0.909867	0.000245237	Cyb5d2
	10497773	-6.50385	-0.911156	0.000156667	Mccc1
	10472621	-9.78066	-0.911624	7.52197e-06	Ubr3
	10407307	-8.7348	-0.911645	1.7889e-05	Mocs2
	10568939	-6.78371	-0.912336	0.000116005	Echs1
	10353545	-6.36685	-0.91452	0.000182104	1110058L19Rik
	10504375	-5.45635	-0.914708	0.000525549	Npr2
	10436945	-6.10186	-0.918443	0.000245201	Slc5a3
	10459210	-6.63337	-0.91913	0.000136173	Arhgef37
	10426894	-8.62155	-0.921115	1.97492e-05	Gm10035
	10541545	-6.74958	-0.924257	0.000120276	Necap1
	10370334	-5.74021	-0.924633	0.000373316	Lrrc3
	10591653	-7.00241	-0.92473	9.22958e-05	Tmem205
	10475830	-5.61891	-0.925509	0.000431494	Mrps5
	10600797	-5.48541	-0.928336	0.000507217	Apoo-ps
	10563447	-6.036	-0.931028	0.000264378	Abcc6
	10399801	-7.44366	-0.933244	5.91118e-05	Sntg2
	10464825	-7.37123	-0.935627	6.35086e-05	Ccs
	10529957	-5.58468	-0.936007	0.000449654	Gpr125
	10502205	-8.47477	-0.937264	2.24868e-05	Hadh
	10559233	-7.58421	-0.937438	5.15076e-05	Mrpl23
	10461526	-6.97492	-0.939018	9.49592e-05	Vwce
	10481135	-10.7097	-0.944921	3.71441e-06	Surf1
	10411532	-5.61418	-0.945957	0.000433954	Mccc2
	10578069	-5.90717	-0.946523	0.000306824	Gtpbp10
	10468533	-7.03183	-0.947129	8.95362e-05	Gpam
	10355214	-5.93576	-0.947873	0.000296797	Idh1
	10484431	-5.59579	-0.950257	0.000443672	Tmx2
	10338155	-6.00248	-0.952574	0.000274765
	10532926	-6.89401	-0.952743	0.000103302	Acads
	10446771	-5.80452	-0.954977	0.000345999	Lclat1
	10415176	-8.17511	-0.956621	2.94801e-05	Dhrs4
	10463448	-6.17309	-0.960728	0.000226163	Peo1
	10461038	-8.47059	-0.961442	2.25707e-05	Macrod1
	10394555	-7.17507	-0.961742	7.7339e-05	Rdh14
	10607497	-5.39102	-0.964193	0.000569475	Suclg2
	10433462	-5.56767	-0.965164	0.000458987	Pmm2
	10373577	-7.77837	-0.966606	4.2722e-05	Ormdl2
	10343934	-5.77242	-0.968506	0.000359352
	10409265	-6.35357	-0.969602	0.000184801	Auh
	10424750	-8.70023	-0.971702	1.84355e-05	Zfp707
	10480459	-7.00872	-0.97174	9.16964e-05	Hnmt
	10496727	-9.98499	-0.973532	6.40971e-06	Ddah1
	10394690	-6.8857	-0.973625	0.000104204	E2f6
	10386789	-7.70426	-0.974255	4.58634e-05	Ulk2
	10428012	-7.60977	-0.976142	5.02444e-05	Ropn1l
	10400844	-8.06563	-0.978894	3.26107e-05	Pygl
	10420631	-5.38975	-0.987042	0.000570367	Ebpl
	10463200	-9.10482	-0.989727	1.30422e-05	Hoga1
	10551966	-5.9824	-0.991413	0.000281201	Hspb6
	10383409	-6.38877	-0.99319	0.000177746	Gcgr
	10545065	-5.43045	-0.995135	0.000542507	Gprin3
	10395058	-8.25889	-0.995152	2.73088e-05	Adi1
	10417167	-8.12987	-0.996895	3.07314e-05	Clybl
	10578448	-6.17924	-0.997885	0.000224598	Cyp4v3
	10558687	-5.93343	-1.00031	0.000297598	1190003J15Rik
	10371662	-5.70141	-1.00058	0.000390936	Spic
	10369806	-5.63858	-1.00229	0.000421423	1700040L02Rik
	10430319	-6.70444	-1.00254	0.000126195	Tst
	10367600	-5.73277	-1.00387	0.000376629	Esr1
	10570308	-5.98027	-1.00914	0.000281893	Proz
	10545731	-6.13435	-1.0106	0.000236308	Clec4f
	10445558	-5.57326	-1.01102	0.000455898	BC048355
	10344707	-10.7081	-1.01396	3.71881e-06	Pcmtd1
	10562657	-5.84099	-1.01579	0.000331487	Gm5595
	10545812	-9.38795	-1.01854	1.03145e-05	Sfxn5
	10460696	-8.36043	-1.02346	2.49113e-05	Slc25a45
	10386518	-7.11649	-1.0278	8.20903e-05	Atpaf2
	10340686	-9.47519	-1.0299	9.60673e-06
	10449225	-5.61929	-1.0341	0.000431296	Decr2
	10440238	-5.81397	-1.03841	0.000342175	Nsun3
	10379184	-6.974	-1.03886	9.50495e-05	Slc46a1
	10401667	-5.55385	-1.03946	0.000466725	0610007P14Rik
	10408935	-5.46077	-1.04369	0.000522714
	10515220	-12.6441	-1.04404	1.00166e-06	Faah
	10533367	-5.42021	-1.04613	0.000549374	Acad10
	10433219	-6.21513	-1.04877	0.000215693	Nat15
	10514779	-6.11587	-1.05074	0.000241322	Prkaa2
	10541678	-5.58491	-1.05121	0.000449528	C1ra
	10511679	-5.61922	-1.05332	0.000431332	Decr1
	10426891	-10.1658	-1.05566	5.57665e-06	Mettl7a1
	10358324	-6.54277	-1.05839	0.000150173	Cfhr3
	10403273	-6.94889	-1.05887	9.7559e-05	Asb13
	10570280	-5.98731	-1.06085	0.000279613	F7
	10495359	-6.03482	-1.0631	0.000264737	Clcc1
	10551162	-9.79951	-1.06415	7.41086e-06	Atp5sl
	10396610	-5.465	-1.06599	0.000520016	Mthfd1
	10420935	-5.82236	-1.06974	0.000338815	Ephx2
	10553913	-6.13044	-1.07033	0.000237359	Mcee
	10338315	-9.04636	-1.07033	1.37e-05
	10605392	-5.70102	-1.07037	0.000391118	F8
	10503484	-6.38979	-1.07451	0.000177546	Fam82b
	10450904	-5.45129	-1.07991	0.00052882	Scoc
	10585194	-6.85719	-1.08061	0.000107364	Il18
	10423548	-7.28277	-1.08107	6.9375e-05	Sdc2
	10573675	-7.05031	-1.0815	8.78501e-05	Lonp2
	10530615	-5.94215	-1.0826	0.000294604	Ociad2
	10384378	-5.4369	-1.08364	0.000538232	Ddc
	10343612	-6.55149	-1.08739	0.000148759
	10565910	-11.2531	-1.08792	2.51932e-06	Plekhb1
	10368527	-5.38925	-1.09396	0.000570722	Hint3
	10474207	-8.3358	-1.09471	2.54707e-05	Fbxo3
	10342947	-5.51787	-1.09587	0.000487553
	10545337	-5.833	-1.09592	0.000334609	Ppia
	10558227	-7.26258	-1.09711	7.07963e-05	Acadsb
	10510162	-5.9465	-1.09775	0.000293121	Ppp2r5a
	10608676	-5.60982	-1.09817	0.000436238	L2hgdh
	10455912	-6.71915	-1.09992	0.000124232	Isoc1
	10380289	-6.52578	-1.10101	0.000152972	Mmd
	10340488	-8.40345	-1.10547	2.39666e-05
	10497487	-5.72598	-1.10887	0.000379676
	10442643	-8.94495	-1.11104	1.49302e-05	Nme3
	10508382	-7.20633	-1.11711	7.49283e-05	Ak2
	10537306	-7.35658	-1.11897	6.44408e-05	Akr1d1
	10458033	-6.2656	-1.12214	0.00020382	Stard4
	10394082	-10.4454	-1.12471	4.51488e-06	1110031I02Rik
	10405619	-5.92901	-1.12627	0.000299131	5133401N09Rik
	10551939	-5.51359	-1.12864	0.000490094	Prodh2
	10352344	-7.53022	-1.13503	5.42925e-05	9130409I23Rik
	10557439	-8.7932	-1.13617	1.70063e-05	Ccdc101
	10596465	-6.32135	-1.13757	0.00019153	Acy1
	10384032	-5.46931	-1.13826	0.000517284	Pold2
	10494536	-11.7163	-1.13958	1.83309e-06	Pdzk1
	10407467	-5.50797	-1.14253	0.000493457	Akr1e1
	10501199	-6.07443	-1.14564	0.000252997	Gstm7
	10381226	-8.71865	-1.14584	1.81421e-05	Coasy
	10425763	-6.00235	-1.15056	0.000274807	Cyp2d9
	10351414	-5.90365	-1.15434	0.000308083	Aldh9a1
	10507520	-7.72175	-1.15865	4.50998e-05	Hyi
	10365845	-6.01673	-1.16152	0.000270295	Fgd6
	10462630	-8.12061	-1.16381	3.09947e-05	Pank1
	10393851	-6.30099	-1.16486	0.000195921	Pcyt2
	10547386	-8.76123	-1.16512	1.74834e-05	Adipor2
	10466008	-6.30901	-1.1681	0.00019418	Dak
	10347417	-7.48475	-1.16909	5.67675e-05	Bcs1l
	10439130	-6.17109	-1.17065	0.000226674	Umps
	10552672	-5.46871	-1.17507	0.000517667	Aspdh
	10541695	-5.52039	-1.17642	0.000486064	Lpcat3
	10492091	-5.87736	-1.18016	0.000317675	Smad9
	10397975	-6.90314	-1.18176	0.000102321	Ifi27l1
	10605848	-8.60378	-1.18583	2.00601e-05	Vsig4
	10587503	-7.53111	-1.18826	5.42453e-05	Sh3bgrl2
	10351304	-6.12956	-1.18917	0.000237597	Brp44
	10465753	-8.50197	-1.19228	2.19493e-05	D630002G06Rik
	10403303	-6.91668	-1.19634	0.000100886	Akr1c13
	10344026	-6.80941	-1.20068	0.000112898
	10423505	-6.18594	-1.20174	0.000222905	Cmbl
	10368162	-7.90927	-1.20436	3.77388e-05	Pex7
	10565156	-5.52256	-1.20927	0.000484783	Homer2
	10450206	-9.28947	-1.20938	1.11839e-05	Rnf5
	10338644	-5.57309	-1.21022	0.000455991
	10518679	-6.40156	-1.21672	0.000175257	Nmnat1
	10404113	-6.85466	-1.21792	0.000107649	Slc17a1
	10389300	-5.64843	-1.22211	0.000416476	Dhrs11
	10479902	-6.0787	-1.22246	0.000251765	Dhtkd1
	10450733	-5.44212	-1.22813	0.000534792	H2-t9
	10370766	-8.04204	-1.23069	3.33325e-05	Gamt
	10462507	-7.88213	-1.23134	3.87167e-05	Papss2
	10400941	-7.22149	-1.2382	7.37889e-05	Dhrs7
	10492964	-5.60937	-1.24261	0.000436473	Cd5l
	10558740	-7.85378	-1.24988	3.97682e-05
	10501832	-6.46623	-1.25064	0.000163239
	10346235	-8.93223	-1.2591	1.5093e-05	Hibch
	10365830	-5.39992	-1.2672	0.000563264
	10417538	-9.48764	-1.27063	9.51019e-06	Pdhb
	10591947	-6.23719	-1.27086	0.000210412	Acad8
	10363622	-7.77368	-1.27199	4.29136e-05	Pbld2
	10378568	-6.78465	-1.27388	0.000115889	2210403K04Rik
	10553521	-6.91177	-1.27394	0.000101404	Gas2
	10588505	-9.50211	-1.27516	9.39932e-06	Abhd14b
	10383564	-9.19728	-1.27953	1.20722e-05	Fn3k
	10531073	-6.07494	-1.28043	0.000252848	Ugt2b38
	10370000	-9.3867	-1.28321	1.03251e-05	Gstt1
	10354979	-7.33528	-1.28357	6.58238e-05	Als2
	10445953	-5.87666	-1.28398	0.000317934	Emr4
	10535841	-5.58603	-1.28431	0.000448924	Slc46a3
	10351781	-9.94957	-1.29196	6.58868e-06	Kcnj10
	10469720	-10.0446	-1.29609	6.12043e-06	Acbd5
	10472933	-6.19707	-1.29757	0.000220125	Scrn3
	10499372	-6.70024	-1.29929	0.000126762	Slc25a44
	10520612	-8.36656	-1.30236	2.47742e-05	Khk
	10563314	-9.21232	-1.30406	1.1922e-05	Dhdh
	10417526	-7.68545	-1.30942	4.67007e-05	Dnase1l3
	10413803	-8.50111	-1.3105	2.1966e-05	Btd
	10341744	-7.56732	-1.31067	5.23614e-05
	10511099	-7.01443	-1.31681	9.11572e-05	Slc35e2
	10427402	-5.79317	-1.31912	0.000350657	Ghr
	10442616	-8.98007	-1.32096	1.44909e-05	Hagh
	10344016	-5.69351	-1.33041	0.000394631
	10398795	-7.40802	-1.33243	6.12316e-05	Aspg
	10407940	-5.54443	-1.33608	0.000472083	Tcrg-V2
	10500283	-7.85666	-1.34382	3.96597e-05	Car14
	10341720	-6.56441	-1.34418	0.000146692
	10512470	-7.34836	-1.34635	6.4971e-05	Cd72
	10419082	-8.46164	-1.34684	2.27516e-05	5730469M10Rik
	10348410	-6.79599	-1.35236	0.000114509	Spp2
	10509204	-11.3711	-1.35482	2.32086e-06	Tcea3
	10379034	-5.74961	-1.36676	0.000369183	Tlcd1
	10422512	-7.42479	-1.36695	6.02237e-05	A2ld1
	10479938	-8.80518	-1.38135	1.68313e-05	Echdc3
	10422822	-9.19157	-1.38476	1.21296e-05	Lifr
	10453260	-5.5671	-1.38536	0.000459306	Haao
	10413492	-6.41625	-1.3861	0.000172443	Lrtm1
	10565152	-7.5453	-1.41569	5.34984e-05	Homer2
	10461735	-6.83872	-1.4168	0.000109466	Glyat
	10375472	-8.47142	-1.42526	2.2554e-05	Timd4
	10375704	-13.9776	-1.42548	4.49476e-07	3010026O09Rik
	10501235	-6.99848	-1.4255	9.26714e-05	Gstm4
	10395520	-5.65751	-1.42725	0.00041197	Immp2l
	10447084	-8.62046	-1.4296	1.97682e-05	Galm
	10445758	-8.10692	-1.42978	3.13888e-05	Treml4
	10515086	-8.06315	-1.43162	3.26856e-05
	10355464	-6.32079	-1.43467	0.000191651	Pecr
	10497381	-5.71062	-1.44795	0.000386671	Cyp7b1
	10404521	-10.0063	-1.44858	6.30453e-06	Bphl
	10588357	-6.71097	-1.45116	0.00012532	Acad11
	10383813	-7.78601	-1.46052	4.2412e-05	Mtfp1
	10567394	-7.12326	-1.46438	8.15252e-05	Pdilt
	10378341	-7.24212	-1.46674	7.22697e-05	Shpk
	10473356	-6.7338	-1.47818	0.000122311	Ube2l6
	10356084	-5.95994	-1.47902	0.000288595	Irs1
	10522127	-7.65165	-1.4796	4.82479e-05	Klb
	10391146	-5.55404	-1.48166	0.000466621	Acly
	10513957	-9.5008	-1.48422	9.40925e-06	Ptprd
	10388377	-5.97432	-1.48564	0.000283837	Srr
	10536061	-5.527	-1.48729	0.000482175	Zfp141
	10418210	-6.63202	-1.49851	0.000136371	D14Ertd449e
	10386652	-14.092	-1.49936	4.21027e-07	Aldh3a2
	10363195	-7.91208	-1.50481	3.7639e-05	Hsf2
	10385353	-7.65958	-1.51261	4.78797e-05	Adra1b
	10353181	-5.73875	-1.53399	0.000373964	Lactb2
	10562166	-12.0211	-1.53441	1.49603e-06	Hamp2
	10424126	-9.37612	-1.54153	1.0415e-05	Deptor
	10529895	-6.99873	-1.54246	9.26472e-05	Qdpr
	10460263	-7.60388	-1.54949	5.05322e-05	Acy3
	10403312	-6.34911	-1.55072	0.000185717	Akr1c19
	10474229	-6.43485	-1.55695	0.000168954	Cd59a
	10408251	-5.71473	-1.56339	0.000384786	Slc17a4
	10526277	-5.65901	-1.57067	0.00041123	Mlxipl
	10593198	-5.84039	-1.57802	0.000331719	Fam55b
	10359571	-5.53175	-1.5803	0.000479399	Fmo1
	10491171	-10.3811	-1.58235	4.73755e-06	Slc2a2
	10505982	-5.92457	-1.58288	0.000300677	Fggy
	10362379	-5.62124	-1.58983	0.000430285	Echdc1
	10465895	-8.30227	-1.59934	2.62546e-05	Fads2
	10341031	-11.4046	-1.59995	2.26768e-06
	10505996	-5.91385	-1.60209	0.000304446	Fggy
	10606186	-7.62444	-1.60327	4.9535e-05	Slc16a2
	10487823	-9.24525	-1.60896	1.16006e-05	Siglec1
	10474223	-10.0761	-1.64308	5.97387e-06	Cd59b
	10404496	-8.13825	-1.64441	3.04953e-05	Nqo2
	10341334	-7.24095	-1.64652	7.23547e-05
	10588883	-6.89641	-1.6527	0.000103043	Amt
	10372324	-6.34831	-1.65366	0.000185883	Syt1
	10368713	-7.02341	-1.65671	9.03165e-05	AI317395
	10607738	-6.14405	-1.66002	0.000233722	Car5b
	10502081	-8.032	-1.66294	3.36448e-05	Enpep
	10339785	-6.31061	-1.6638	0.000193833
	10339814	-6.8344	-1.67782	0.000109965
	10597258	-6.84662	-1.68219	0.000108561	Tmie
	10472162	-7.61232	-1.68754	5.01201e-05	Gpd2
	10428338	-10.2696	-1.68831	5.1528e-06	Dpys
	10340952	-8.71014	-1.69368	1.82769e-05
	10386683	-6.29063	-1.70487	0.000198197	Slc47a1
	10492355	-6.51517	-1.70698	0.000154747	Mme
	10372208	-10.6706	-1.72147	3.82214e-06	Acss3
	10539894	-9.41167	-1.73567	1.01166e-05	Mgll
	10407445	-7.45622	-1.75043	5.83842e-05	Akr1c12
	10571657	-12.1869	-1.75655	1.34218e-06	Acsl1
	10349694	-5.53123	-1.75734	0.000479706	Pm20d1
	10533401	-10.8144	-1.76032	3.44221e-06
	10551207	-14.6295	-1.77469	3.1162e-07
	10431697	-12.9366	-1.78522	8.34813e-07	Abcd2
	10605938	-5.51492	-1.78869	0.000489302	P2ry4
	10582287	-5.96318	-1.78911	0.000287515	Car5a
	10467162	-6.58612	-1.80735	0.000143287	Pank1
	10565627	-10.1198	-1.8122	5.7763e-06	Aqp11
	10505998	-5.42342	-1.81867	0.000547212	Fggy
	10608661	-5.77227	-1.81938	0.000359414	Raet1e
	10603746	-5.72406	-1.82384	0.000380543	Maob
	10589695	-6.47693	-1.83552	0.00016134	Rtp3
	10407456	-5.51964	-1.83795	0.000486506	Akr1c20
	10575153	-7.08884	-1.84184	8.44444e-05	Cyb5b
	10477649	-7.81201	-1.84449	4.13755e-05	Acss2
	10425040	-6.74339	-1.84652	0.000121069	Apol7e
	10549079	-6.40276	-1.84715	0.000175024	Gys2
	10541885	-5.73207	-1.84761	0.000376941	Scnn1a
	10592585	-5.94963	-1.84777	0.00029206	Sc5d
	10338876	-6.01689	-1.85773	0.000270244
	10595480	-9.19588	-1.86627	1.20862e-05	Me1
	10378572	-7.26522	-1.86743	7.06088e-05	Tlcd2
	10392522	-11.452	-1.86818	2.19469e-06	Abca8a
	10373334	-7.0978	-1.87539	8.36735e-05	Hsd17b6
	10386604	-5.54064	-1.87818	0.000474257	Shmt1
	10371796	-6.10409	-1.87965	0.00024458	Slc17a8
	10407876	-7.84423	-1.88053	4.01293e-05	5033411D12Rik
	10585467	-5.44129	-1.8861	0.000535339	Agphd1
	10362387	-12.8047	-1.89092	9.05862e-07
	10385455	-5.47745	-1.91043	0.000512165	Timd2
	10418747	-6.92958	-1.91191	9.95386e-05	Hacl1
	10590438	-6.21662	-1.91918	0.000215331	Fam198a
	10382985	-6.85354	-1.92344	0.000107775	Afmid
	10556701	-5.50063	-1.95891	0.000497887	Acsm5
	10497296	-6.5675	-1.96106	0.000146201	Slc10a5
	10574498	-9.08213	-1.97311	1.32932e-05	Ces2a
	10467372	-5.45846	-1.9813	0.000524194	Cyp2c38
	10440037	-5.75505	-2.02301	0.000366809	Nit2
	10430166	-6.57929	-2.02906	0.000144347	Apol7a
	10523111	-6.53359	-2.04857	0.000151678
	10373197	-6.56888	-2.04904	0.000145983	Inhbc
	10389261	-6.38557	-2.0491	0.000178376	Gm11437
	10598057	-6.58045	-2.08025	0.000144167
	10598079	-7.26073	-2.10042	7.09282e-05
	10442606	-5.88517	-2.10531	0.00031479	4930528F23Rik
	10608648	-5.92824	-2.12509	0.000299397	Raet1b
	10575685	-12.0398	-2.13057	1.47779e-06	Nudt7
	10451818	-7.09331	-2.16287	8.4059e-05	Sult1c2
	10598075	-5.72743	-2.18322	0.000379021
	10467897	-6.25116	-2.18818	0.000207142	Cyp2c44
	10500555	-7.84902	-2.18842	3.99478e-05	Hsd3b3
	10346410	-8.40736	-2.22038	2.38828e-05	Aox3
	10403291	-5.84413	-2.22423	0.000330269	Akr1c14
	10467390	-6.29717	-2.23004	0.000196756	Cyp2c40
	10587871	-7.75799	-2.23023	4.35616e-05	Paqr9
	10598081	-6.63384	-2.24218	0.000136105
	10576835	-6.71109	-2.26503	0.000125304	Cd209f
	10467380	-6.86083	-2.28859	0.000106954	Cyp2c67
	10367045	-6.10001	-2.30635	0.000245719	Rdh16
	10397153	-7.29924	-2.33227	6.8239e-05	Acot4
	10430883	-5.51775	-2.34247	0.000487623	Cyp2d13
	10405753	-13.3649	-2.36503	6.43658e-07	Me1
	10598077	-6.68264	-2.36907	0.000129167
	10397158	-7.23336	-2.4183	7.29104e-05	Acot3
	10465764	-6.68429	-2.41848	0.000128939	C730048C13Rik
	10505261	-9.23917	-2.43371	1.16593e-05
	10465742	-5.92569	-2.44317	0.000300285	Gm5631
	10465734	-7.54075	-2.53903	5.37366e-05	AB056442
	10485700	-6.26391	-2.55896	0.000204205	Bbox1
	10580649	-6.35116	-2.58787	0.000185296	Ces1e
	10467385	-6.74015	-2.58983	0.000121487	Cyp2c68
	10495993	-5.56947	-2.59511	0.000457992	Elovl6
	10500547	-9.0492	-2.60286	1.36672e-05	Hsd3b2
	10442625	-8.17501	-2.6523	2.94829e-05	Igfals
	10497337	-11.8417	-2.66397	1.6852e-06	Car1
	10493382	-10.9108	-2.75185	3.21095e-06	Pklr
	10551226	-5.70322	-2.86667	0.000390092	Cyp2a4
	10580663	-6.16194	-2.99093	0.000229034	Ces1f
	10461728	-7.97634	-3.05395	3.54371e-05	Gm4952
	10513437	-5.97232	-3.06184	0.000284492	Mup11
	10500545	-5.72168	-3.24343	0.000381621	Hsd3b5
	10461758	-7.08849	-3.30966	8.44745e-05	Keg1
	10505240	-14.2612	-3.34376	3.82537e-07
	10505254	-8.86312	-3.3515	1.60125e-05
	10565609	-8.76739	-3.4399	1.73904e-05	Thrsp
	10513420	-11.0405	-3.60031	2.92667e-06	Mup7
	10608668	-10.0895	-3.62175	5.91243e-06	Mup6
	10574607	-7.25432	-3.64694	7.1387e-05	Ces3b
	10548978	-5.81579	-3.65312	0.000341442	Slco1a1
	10429564	-6.83209	-3.80413	0.000110233	Ly6a
	10544932	-5.933	-3.94655	0.000297749	Inmt
	10500570	-6.71804	-4.20498	0.000124379	Hao2
	10505268	-7.78669	-4.30523	4.23847e-05
	10551209	-6.10631	-4.4352	0.000243962	Cyp2b13
	10560131	-6.64821	-4.9145	0.00013402	2810007J24Rik

## Sheet: t0 vs t2
	ID	statistic	fold	p-value	symbol
Genes Up-regulated	10563611	11.4178	6.08661	2.24709e-06	Saa1
	10419568	4.74236	5.87566	0.00130549	Ear11
	10436100	8.20285	5.50007	2.87407e-05	Retnlg
	10501020	6.69136	5.23626	0.00012797	Chi3l3
	10436095	4.66943	5.11289	0.00143857	Retnla
	10545229	6.44381	5.08061	0.000167299
	10499861	12.1595	4.603	1.3663e-06	S100a9
	10534667	7.53618	4.59407	5.39775e-05	Serpine1
	10493831	11.0036	4.54161	3.00455e-06	S100a8
	10596403	10.6544	4.35218	3.86789e-06	Gm7455
	10429520	7.30473	4.28491	6.7865e-05	Ly6d
	10553274	7.38714	4.27597	6.25124e-05	Saa2
	10563597	9.86233	4.22255	7.05355e-06	Saa3
	10408693	10.465	4.00644	4.44937e-06	F13a1
	10598976	7.26447	3.99539	7.06617e-05	Timp1
	10531111	5.56278	3.96154	0.00046171	Sult1e1
	10587331	13.3449	3.90563	6.51409e-07	Gsta1
	10379535	7.23057	3.87539	7.31162e-05	Ccl8
	10461587	11.1075	3.8731	2.79085e-06
	10450374	8.98071	3.84738	1.4483e-05	D17H6S56E-5
	10589535	6.78169	3.82974	0.000116253	Ngp
	10545215	9.84571	3.78115	7.1462e-06	Igk-V28
	10583100	12.6529	3.76641	9.96121e-07	Mmp8
	10458894	8.70215	3.70262	1.84045e-05	Lox
	10481627	14.4486	3.38636	3.4442e-07	Lcn2
	10531126	5.93656	3.33589	0.000296521	Igj
	10568873	6.74849	3.31942	0.000120416	Adam8
	10538187	21.1072	3.31007	1.58273e-08	Gpnmb
	10474700	8.42281	3.29736	2.35545e-05	Thbs1
	10380419	9.80182	3.23513	7.3974e-06	Col1a1
	10505451	7.76003	3.17066	4.34766e-05	Orm2
	10596409	8.35202	3.16519	2.51009e-05	Gm7455
	10586744	11.6639	3.15587	1.8991e-06	Anxa2
	10508723	6.92588	3.13765	9.99228e-05	Snora61
	10523134	8.09723	3.13744	3.16709e-05	Pf4
	10557862	6.72075	3.13504	0.000124021	Itgam
	10344223	8.87077	3.12296	1.59076e-05
	10347291	8.23734	3.10734	2.78499e-05	Cxcr2
	10527638	9.39819	3.10315	1.02285e-05	Alox5ap
	10556297	5.88385	3.10293	0.000315277	Adm
	10458382	6.76013	3.09433	0.000118938	Cd14
	10531724	6.34439	2.98337	0.000186693	Plac8
	10403978	6.79728	2.95255	0.000114353	Hist1h2br
	10367436	7.8824	2.92517	3.87067e-05	Cd63
	10414360	7.87875	2.89838	3.88402e-05	Lgals3
	10376201	7.55754	2.89236	5.28631e-05	Gpx3
	10363070	5.65819	2.89029	0.000411638	Gp49a
	10545198	4.92121	2.85072	0.00103233	Igk-V1
	10572897	10.5293	2.81625	4.24161e-06	Hmox1
	10389222	6.77298	2.75417	0.000117329	Ccl6
	10435948	10.8159	2.75175	3.43852e-06	Ccdc80
	10345752	6.03873	2.69217	0.00026355	Il1r2
	10466210	9.5157	2.68347	9.29652e-06	Ms4a6d
	10569020	7.96995	2.67795	3.56496e-05	Ifitm6
	10537062	4.75222	2.65614	0.00128855	Mest
	10493820	7.86005	2.61446	3.95329e-05	S100a6
	10536220	7.47954	2.60531	5.70591e-05	Col1a2
	10516906	8.02518	2.5628	3.38589e-05	Snora73b
	10387855	5.87634	2.56161	0.000318051	Alox15
	10397346	5.40926	2.55264	0.000556825	Fos
	10574027	5.01804	2.55005	0.000910865	Mt1
	10407327	9.2604	2.53379	1.1456e-05	Emb
	10516908	7.64951	2.52359	4.8348e-05	Snora73a
	10497265	5.93884	2.51913	0.000295737	Fabp4
	10587778	5.02594	2.50218	0.000901664
	10523151	5.80074	2.49348	0.000347544	Cxcl1
	10402981	5.16326	2.47818	0.000756871
	10379511	4.6988	2.47044	0.00138328	Ccl2
	10357875	5.95638	2.45932	0.000289786	Btg2
	10492021	5.1983	2.45654	0.000724117	Postn
	10379650	6.94597	2.44093	9.78555e-05
	10545175	4.77782	2.41528	0.00124566	LOC672291
	10361091	5.08886	2.40529	0.000831897	Atf3
	10403352	9.58845	2.39	8.76694e-06	Klf6
	10600852	7.61953	2.38939	4.97709e-05	F630028O10Rik
	10409579	5.17121	2.38548	0.000749303	Cxcl14
	10546450	8.73281	2.37812	1.792e-05	Adamts9
	10545187	6.48571	2.3728	0.000159798	Igk-V1
	10565813	7.7262	2.36573	4.49074e-05	Snord15a
	10346015	9.43083	2.34713	9.95969e-06	Col3a1
	10469786	5.53941	2.34467	0.000474966	Il1f9
	10341325	5.54867	2.33371	0.000469667
	10363082	5.42538	2.32859	0.000545897	Lilrb4
	10590631	8.77778	2.32665	1.72346e-05	Ccr2
	10424683	6.2639	2.31685	0.000204206
	10347218	6.83544	2.30911	0.000109845
	10513739	5.39686	2.2953	0.000565389	Tnc
	10444890	8.5138	2.2755	2.172e-05	Ier3
	10351206	4.80198	2.26602	0.0012066	Selp
	10416215	6.38552	2.26423	0.000178384	Loxl2
	10541614	5.21397	2.25813	0.000709975	Clec4d
	10523717	9.59184	2.25691	8.74308e-06	Spp1
	10563110	4.78585	2.25301	0.00123253	Snord34
	10457640	12.5215	2.24683	1.0824e-06	S100a11
	10578688	6.48334	2.2366	0.000160213	Rnu2
	10427471	16.5733	2.23549	1.13713e-07	Osmr
	10338425	7.37962	2.235	6.29811e-05
	10423109	9.17572	2.22574	1.22909e-05	Adamts12
	10342782	7.76049	2.22215	4.34576e-05
	10538163	5.91046	2.2067	0.000305651	Abp1
	10338951	6.54974	2.20089	0.000149041
	10393449	16.9966	2.19868	9.26666e-08	Socs3
	10489463	7.8125	2.19352	4.13561e-05	Slpi
	10547657	6.07132	2.18964	0.000253896	C3ar1
	10425161	8.234	2.18958	2.79347e-05	Lgals1
	10539135	6.83186	2.18402	0.000110259	Capg
	10493990	11.0231	2.18182	2.96309e-06	S100a11
	10582464	12.2934	2.18037	1.25259e-06
	10424400	6.4767	2.17989	0.000161379	Myc
	10517165	5.15975	2.17804	0.000760237	Cd52
	10562637	4.87722	2.1766	0.00109322	Ccnb1
	10342574	6.14106	2.17012	0.000234515
	10608689	8.9829	2.16919	1.44561e-05	LOC790956
	10550509	13.9138	2.16589	4.66278e-07	Pglyrp1
	10536794	4.56305	2.16425	0.0016597	2310016C08Rik
	10531931	7.39949	2.16129	6.17514e-05	Sparcl1
	10579636	7.4287	2.16075	5.99918e-05	Cyp4f18
	10365983	8.5789	2.15214	2.05047e-05	Lum
	10542355	7.72179	2.14977	4.50977e-05	Emp1
	10466606	7.05631	2.14691	8.73098e-05	Anxa1
	10410931	10.0066	2.14581	6.30344e-06	Vcan
	10598004	8.76346	2.14321	1.74496e-05	Ccr1
	10342623	8.42402	2.14299	2.3529e-05
	10435641	7.50708	2.14264	5.5537e-05	Fstl1
	10541354	11.7693	2.1397	1.76881e-06	A2m
	10536483	9.40151	2.1388	1.02009e-05	Tes
	10557156	5.32274	2.13819	0.000619702	Plk1
	10538903	5.81723	2.12542	0.000340865	Igk-V1
	10499899	5.71449	2.12432	0.000384897	Sprr1a
	10340639	8.44923	2.12402	2.30049e-05
	10448307	5.79731	2.12175	0.000348952	Tnfrsf12a
	10543067	18.6414	2.11934	4.36978e-08	Asns
	10379633	4.80675	2.11787	0.00119903	Slfn1
	10467124	5.49202	2.10934	0.000503142	Acta2
	10414262	4.728	2.09779	0.00133061	Ear2
	10358027	8.53891	2.09178	2.1242e-05	Elf3
	10571870	8.3173	2.08891	2.59e-05	Hmgb2
	10534202	7.20424	2.0873	7.50872e-05	Ncf1
	10587829	5.50381	2.08072	0.000495967	Plod2
	10338530	8.26497	2.07954	2.71583e-05
	10494405	8.06531	2.07743	3.26204e-05	Hist2h3b
	10343720	8.78066	2.07673	1.71917e-05
	10384458	6.11399	2.06942	0.000241838	Plek
	10568714	7.38525	2.06712	6.26301e-05	Mki67
	10454807	5.55938	2.06146	0.000463615	Snora74a
	10351037	7.10045	2.05789	8.34475e-05	Gas5
	10357472	5.71529	2.0522	0.000384532	Cxcr4
	10572130	8.37547	2.04755	2.45764e-05	Lpl
	10518350	4.66226	2.04672	0.00145241	Hmgb2
	10465244	9.58389	2.04634	8.79908e-06	Malat1
	10607865	12.877	2.04441	8.66132e-07	Tmsb4x
	10523451	7.68583	2.03629	4.66836e-05	Anxa3
	10508074	5.89831	2.03112	0.000310006	Csf3r
	10497372	6.32069	2.02975	0.00019167	Gm5150
	10343987	4.92207	2.02246	0.00103118
	10469322	5.94358	2.02077	0.000294116	Vim
	10546454	8.00296	2.02031	3.45673e-05	Adamts9
	10340661	7.14531	2.01982	7.97136e-05
	10393936	10.1957	2.01509	5.45054e-06	Cbr2
	10370180	6.45538	2.0078	0.000165191	Col6a2
	10403584	6.46793	2.00743	0.000162936	Nid1
	10411359	4.557	2.00367	0.00167332	Plp2
	10602173	11.3222	2.00217	2.40093e-06	Gm5643
	10494271	8.70864	2.00174	1.83008e-05	Ctss
	10456400	5.43094	1.99994	0.000542181	Tubb6
	10339429	10.6248	1.99915	3.95284e-06
	10342262	13.3264	1.99113	6.5867e-07
	10497831	6.40591	1.98732	0.000174418	Ccna2
	10343999	5.82756	1.98324	0.000336754
	10465831	4.98803	1.98239	0.000946761	5730408K05Rik
	10419154	5.47241	1.97458	0.000515331	Ear1
	10356520	7.33974	1.97042	6.55313e-05	Col6a3
	10427075	9.20067	1.9699	1.20382e-05	Krt18
	10489204	7.86881	1.96306	3.92066e-05	Tgm2
	10445293	8.69342	1.96168	1.85453e-05	Pla2g7
	10478633	5.11211	1.95956	0.000807609	Mmp9
	10601385	8.24939	1.95792	2.75459e-05	Tlr13
	10581434	7.65881	1.95151	4.79156e-05	Dpep2
	10362896	4.59398	1.95093	0.00159184	Cd24a
	10346328	9.16536	1.9494	1.23977e-05
	10408239	7.01816	1.94819	9.08076e-05	Hist1h3f
	10455015	7.26445	1.94146	7.0663e-05	Vaultrc5
	10512487	5.66258	1.92958	0.000409482	Rmrp
	10445875	7.46277	1.92925	5.80085e-05	Btg3
	10551009	4.83541	1.92606	0.00115471	Tmsb10
	10505858	4.9996	1.92383	0.000932744	Ifnz
	10456001	8.64187	1.92101	1.94003e-05	Rps14
	10339888	4.74086	1.91603	0.00130809
	10399005	6.40388	1.9084	0.000174809	Crip1
	10488382	7.30857	1.90763	6.76045e-05	Cd93
	10407511	6.86641	1.90688	0.000106331
	10548030	11.911	1.90615	1.60907e-06	Cd9
	10444658	7.3551	1.90571	6.45358e-05	Clic1
	10343378	5.63089	1.90357	0.000425331
	10569335	4.59693	1.9001	0.00158552	H19
	10402512	5.85955	1.89958	0.000324358	Scarna13
	10339193	6.0843	1.89693	0.000250162
	10408246	9.6659	1.89627	8.23968e-06	Hist1h3a
	10501922	7.25653	1.89251	7.12281e-05	Snhg8
	10461614	11.0882	1.88061	2.82938e-06	Ms4a6c
	10425053	8.01615	1.87659	3.41449e-05	Ncf4
	10601854	10.0337	1.87435	6.17227e-06	Wbp5
	10340226	5.32824	1.87423	0.000615483
	10341357	5.2445	1.87376	0.000683272
	10608637	6.03247	1.87337	0.000265451	Gm5483
	10351197	4.88167	1.87133	0.00108689	Sell
	10430302	9.45764	1.86427	9.74465e-06	Csf2rb2
	10473022	6.02539	1.86234	0.000267618	Plp2
	10528480	4.82429	1.86201	0.0011717
	10408202	6.11048	1.85884	0.000242806	Hist1h3f
	10491062	8.88611	1.85662	1.56998e-05	Rpl27a
	10339914	5.12731	1.85516	0.000792164
	10391488	5.08874	1.85428	0.000832016	Rnu2
	10404061	8.43868	1.85244	2.32226e-05	Hist1h2bb
	10369844	5.86105	1.84834	0.000323789	Bicc1
	10512322	5.16559	1.84494	0.000754645	Ccl19
	10349968	6.31619	1.8418	0.000192633	Chi3l1
	10351825	5.82272	1.8386	0.000338673	Tagln2
	10370210	5.14855	1.83479	0.000771097	Col6a1
	10402347	6.80186	1.83285	0.000113801	Ifi27l2a
	10344475	7.69796	1.83248	4.61417e-05
	10494262	6.59257	1.82679	0.000142291	Ctsk
	10379630	6.48128	1.8253	0.000160575	Slfn2
	10587107	10.694	1.82457	3.75734e-06	Myo5a
	10536294	4.77894	1.82256	0.00124382	Peg10
	10545202	16.0981	1.81745	1.43948e-07
	10408200	4.76404	1.81606	0.00126854	Hist1h4f
	10458906	6.90491	1.81436	0.000102132	Ppic
	10338487	7.57129	1.8131	5.21596e-05
	10608693	4.68583	1.81017	0.00140741
	10502552	5.08472	1.80343	0.000836294	Clca1
	10594774	5.56596	1.79971	0.000459938	Ccnb2
	10339925	4.64372	1.79921	0.00148891
	10338886	7.93025	1.79782	3.70015e-05
	10464761	9.8024	1.79597	7.39402e-06	Syt12
	10360382	5.18653	1.78996	0.000734941	Ifi204
	10343362	4.73683	1.78963	0.00131509
	10471929	7.95203	1.78693	3.62529e-05	Arhgap15
	10446253	9.16718	1.78649	1.23789e-05	Vav1
	10368144	5.66856	1.78349	0.000406564	Tnfaip3
	10420261	5.81139	1.77993	0.000343213	Ctsg
	10338800	5.77868	1.77862	0.000356706
	10571342	7.59471	1.77647	5.09842e-05	Rps12
	10532025	8.77156	1.77516	1.73277e-05	Rps15a
	10568024	5.38428	1.77447	0.000574228	Coro1a
	10413174	10.3921	1.77146	4.69864e-06	Rps24
	10547621	11.7244	1.76657	1.82307e-06	Apobec1
	10461642	6.25805	1.76398	0.000205549	Scarna17
	10562192	6.18824	1.76274	0.000222326	Fxyd5
	10598175	4.6211	1.76268	0.00153479	Ear10
	10372410	5.22347	1.76219	0.000701541	Glipr1
	10583133	5.89973	1.76085	0.000309492	Mmp7
	10435980	11.7435	1.75528	1.79986e-06	Rps24
	10390707	7.10958	1.74939	8.26717e-05	Top2a
	10559446	5.7536	1.74496	0.000367441	Lilrb3
	10407072	8.57746	1.74199	2.05306e-05	Elovl7
	10341186	5.44084	1.74037	0.000535633
	10578539	4.9805	1.72484	0.000956014	Slc25a4
	10344204	17.6234	1.72012	6.90395e-08
	10588037	6.19188	1.71527	0.000221416	Rbp1
	10495967	7.06639	1.71512	8.64105e-05	Tifa
	10432918	9.91207	1.71353	6.78421e-06	Krt8
	10341723	10.5641	1.71235	4.13386e-06
	10343433	5.3021	1.70983	0.00063582
	10467258	6.60075	1.70981	0.00014104	Myof
	10342764	5.56514	1.70272	0.000460393
	10425066	10.7633	1.70249	3.57219e-06	Csf2rb
	10470392	6.64155	1.70085	0.000134982	Adamtsl2
	10429128	5.99957	1.70059	0.000275688	Sla
	10554445	5.0561	1.69504	0.000867454	Prc1
	10364262	5.29532	1.69301	0.000641211	Itgb2
	10590253	8.58489	1.69282	2.03966e-05	Rpsa
	10466130	8.41219	1.68961	2.37798e-05	Ms4a8a
	10467136	4.60453	1.68526	0.00156939	Ch25h
	10566934	5.83929	1.68103	0.000332147	Lyve1
	10545173	4.69855	1.68008	0.00138375	LOC672291
	10576246	7.15608	1.67958	7.88457e-05	Rps12
	10541494	10.5927	1.67917	4.04746e-06	Rps27a
	10443980	6.76774	1.67903	0.000117982	Myo1f
	10340731	5.21686	1.67596	0.0007074
	10563099	5.26125	1.67585	0.000669087	Snord35b
	10339559	5.32416	1.67431	0.000618607
	10340957	7.38732	1.672	6.25017e-05
	10605256	6.87319	1.66765	0.000105577	Flna
	10545672	12.9118	1.66692	8.47681e-07	Mthfd2
	10339861	6.98848	1.6641	9.36348e-05
	10404422	8.00834	1.66289	3.43942e-05	Serpinb6b
	10340245	4.85696	1.65999	0.00112257
	10408092	6.0809	1.65779	0.000251133	Hist1h4n
	10377782	5.42468	1.65688	0.000546363	Clec10a
	10358224	5.68427	1.65005	0.000399006	Ptprc
	10532744	5.25527	1.6491	0.000674108	Selplg
	10502042	10.821	1.64818	3.42575e-06	Alpk1
	10582303	5.69973	1.64542	0.000391719	Cyba
	10582580	6.19884	1.64237	0.000219686
	10427336	6.4385	1.64194	0.000168277	Nckap1l
	10353034	5.11223	1.63921	0.000807494	Snord87
	10473125	6.21774	1.63404	0.00021506	Itga4
	10492428	5.64178	1.63228	0.000419807	Tiparp
	10603346	6.09459	1.62974	0.000247243	Plp2
	10342117	5.04963	1.62938	0.000874675
	10601601	8.75096	1.62474	1.76398e-05
	10446763	5.61888	1.62368	0.000431509	Lbh
	10519497	7.96661	1.62103	3.57612e-05	Steap4
	10408077	11.1498	1.61763	2.70891e-06	Hist1h2ak
	10446615	11.6838	1.61627	1.87382e-06	Rps24
	10565018	7.23264	1.61476	7.29631e-05	Iqgap1
	10351679	7.56911	1.61424	5.22705e-05	Cd84
	10498576	5.46213	1.61413	0.000521846	Lxn
	10342433	4.99355	1.61059	0.000940042
	10504755	9.57209	1.61046	8.88304e-06
	10566254	5.0285	1.60838	0.000898708	Hbb-b1
	10581479	6.0829	1.60633	0.000250562	Smpd3
	10408081	6.3759	1.60107	0.000180291	Hist1h1b
	10411229	6.24924	1.59708	0.000207586	F2r
	10546434	6.96706	1.59672	9.57364e-05	Adamts9
	10487040	7.33329	1.59421	6.59547e-05	Fbn1
	10453057	4.93763	1.59418	0.00101054	Cyp1b1
	10451547	5.62778	1.59092	0.000426922	Gm16494
	10565794	7.26017	1.58427	7.09679e-05	Serpinh1
	10603469	10.3217	1.5828	4.95401e-06	Rbm3
	10357155	6.90661	1.58194	0.000101952	Inhbb
	10384100	8.89012	1.57977	1.56461e-05	Rps15a
	10606581	9.42936	1.57938	9.97161e-06	Rps12
	10385034	5.88592	1.57852	0.000314514	Rpsa
	10530145	10.711	1.57255	3.71103e-06	Tlr1
	10521667	6.18074	1.57163	0.000224216	Bst1
	10461622	7.48887	1.57114	5.65382e-05	Ms4a6b
	10543065	4.98467	1.56904	0.00095087
	10471503	9.21351	1.56903	1.19103e-05	Taf1d
	10412207	5.367	1.56729	0.000586616	Gpx8
	10469571	4.82653	1.56664	0.00116826	Otud1
	10364529	6.71228	1.56659	0.000125145	Prtn3
	10338541	6.0361	1.56353	0.000264346
	10593174	13.2072	1.56251	7.07709e-07	Apoa4
	10547151	9.52044	1.56173	9.26091e-06	Rpl27a
	10502787	11.4369	1.55932	2.21767e-06	Rpsa
	10380065	4.61623	1.55626	0.00154489	Rnu3b1
	10344370	6.31537	1.55463	0.000192809
	10363445	5.9537	1.5538	0.000290689	4632428N05Rik
	10546432	8.49794	1.55361	2.2028e-05	Adamts9
	10568115	17.2533	1.5535	8.20435e-08	Mvp
	10372648	8.47466	1.55165	2.2489e-05	Lyz2
	10343343	8.10988	1.55108	3.13031e-05
	10344020	7.23859	1.5509	7.25267e-05
	10583316	6.42436	1.55061	0.000170911	Taf1d
	10440522	7.53763	1.54922	5.39008e-05	Adamts1
	10597969	9.56347	1.54768	8.9449e-06	Gm10052
	10452648	5.40373	1.54763	0.000560625	Emilin2
	10591773	8.14171	1.54733	3.03985e-05	Hmgn2
	10430201	16.1357	1.54481	1.41248e-07	Myh9
	10587792	9.99713	1.54337	6.34965e-06	Plscr1
	10379736	11.1589	1.54272	2.69155e-06	1100001G20Rik
	10340537	9.67888	1.54173	8.15477e-06
	10400635	8.7331	1.54048	1.79156e-05	Rps29
	10525185	6.00076	1.54026	0.00027531
	10580282	8.15735	1.54008	2.99646e-05	Junb
	10582162	7.60585	1.53938	5.04356e-05	Cotl1
	10381809	7.25795	1.53436	7.11269e-05	Itgb3
	10429772	6.98178	1.5324	9.42864e-05	Eppk1
	10403063	4.9088	1.53198	0.00104912	Igh-VJ558
	10340696	6.73426	1.52901	0.000122251
	10339865	6.79411	1.52842	0.000114736
	10487238	5.337	1.52747	0.000608829	Hdc
	10559207	5.15008	1.5257	0.00076961	Lsp1
	10502052	9.82411	1.525	7.26864e-06	Alpk1
	10342432	9.72347	1.52485	7.87054e-06
	10396402	7.75973	1.52187	4.34889e-05	Prkch
	10425287	5.00045	1.52168	0.000931728	Kdelr3
	10606579	6.13832	1.52132	0.000235247	Rps12
	10573924	5.59744	1.51837	0.000442787	Mmp2
	10339162	17.8229	1.51588	6.29965e-08
	10398599	8.11013	1.51275	3.12958e-05	Rps19
	10375614	9.40096	1.5102	1.02054e-05	Gfpt2
	10512352	4.81892	1.50949	0.00118	4933409K07Rik
	10548892	7.99115	1.50908	3.49501e-05	Arhgdib
	10491191	5.58485	1.50773	0.000449563	Rpl22l1
	10339123	4.65564	1.50736	0.00146533
	10484307	9.07471	1.50622	1.33765e-05	Frzb
	10550906	4.86879	1.50523	0.00110533	Plaur
	10408850	10.6663	1.50405	3.83428e-06	Nedd9
	10430245	10.2395	1.50368	5.27196e-06	Myh9
	10451710	7.1282	1.50346	8.1116e-05
	10339822	5.1735	1.50039	0.000747138
	10551883	5.6442	1.50015	0.00041859	Tyrobp
	10591781	5.68171	1.49968	0.000400224	Anln
	10399360	6.15799	1.49961	0.000230061	Rhob
	10340254	5.40538	1.49885	0.000559486
	10568050	4.79431	1.49433	0.00121884	Aldoa
	10600718	8.65952	1.49394	1.91028e-05	Sec61g
	10342170	8.77812	1.49393	1.72295e-05
	10594798	5.32894	1.49104	0.000614946
	10500808	5.32988	1.48959	0.000614233	Olfml3
	10445781	7.891	1.48931	3.8394e-05	Trem2
	10572747	7.90723	1.48792	3.78111e-05	Tpm4
	10576210	9.09043	1.48377	1.32008e-05	Rpl13
	10340939	6.27309	1.47717	0.000202119
	10360040	6.90007	1.47715	0.00010265	Fcgr3
	10342347	6.3977	1.47325	0.000176003
	10343724	6.9519	1.4689	9.72551e-05
	10517967	5.49038	1.46566	0.000504146	Fblim1
	10343112	8.12582	1.46492	3.08464e-05
	10490736	7.66301	1.46483	4.77217e-05	Rgs19
	10602739	9.4229	1.46477	1.00243e-05	Acot9
	10494407	6.68439	1.46392	0.000128926	Hist2h2bb
	10413609	6.76831	1.46223	0.000117911	Mustn1
	10445753	8.53407	1.46203	2.13332e-05	Trem3
	10342889	6.31448	1.46144	0.000193001
	10408118	8.15307	1.4583	3.00825e-05	Hist1h2ao
	10343272	5.28968	1.45705	0.000645735
	10571653	8.18933	1.45672	2.90986e-05	Actg1
	10340034	7.22573	1.45592	7.34736e-05
	10507817	5.46453	1.45497	0.00052032	Bmp8b
	10547469	5.06095	1.45479	0.000862094
	10377804	5.18803	1.45421	0.000733551	Arrb2
	10414874	10.5324	1.45107	4.23213e-06	Rps19
	10351658	6.20236	1.44979	0.000218815	Cd48
	10444016	8.06709	1.44932	3.25667e-05	Pram1
	10598013	5.10761	1.44926	0.000812257	Ccr5
	10592535	6.48097	1.44886	0.000160628	Sorl1
	10513818	9.31731	1.44831	1.09302e-05	Stmn1
	10436666	7.44871	1.44688	5.88181e-05	Jam2
	10505845	6.71572	1.44666	0.000124686	Ifnz
	10381122	5.88724	1.44556	0.000314031	Fkbp10
	10364593	5.23876	1.44363	0.000688204	Cnn2
	10338586	6.47511	1.44207	0.000161662
	10405216	7.03921	1.44043	8.88586e-05	Sykb
	10387536	5.26971	1.43704	0.000662046	Cd68
	10599696	4.61786	1.43699	0.00154149	Ddx26b
	10462853	4.76432	1.43627	0.00126808	Cyp26a1
	10492815	6.25043	1.43575	0.000207311	Tmem154
	10340263	10.8513	1.43426	3.35151e-06
	10528143	5.56398	1.43426	0.000461039	Ppp1r14b
	10547641	5.41618	1.43169	0.000552103	Slc2a3
	10340193	6.06351	1.42944	0.000256175
	10392056	6.88043	1.42908	0.000104779	Cyb561
	10341214	5.02914	1.42814	0.000897971
	10345715	6.63996	1.42772	0.000135213	Map4k4
	10425092	8.12721	1.42668	3.08068e-05	Cyth4
	10343752	7.33216	1.42523	6.60291e-05
	10411609	5.13884	1.4236	0.000780654
	10416230	10.1144	1.4225	5.80026e-06	Tnfrsf10b
	10456046	5.90185	1.41726	0.000308729	Pdgfrb
	10562649	8.03385	1.41656	3.35869e-05
	10338411	4.74483	1.41585	0.00130123
	10510172	6.94115	1.41307	9.83473e-05	Hmgb2
	10343924	7.81926	1.41236	4.10914e-05
	10594142	10.4441	1.41048	4.51911e-06	Rpl11
	10381708	6.57041	1.40965	0.00014574	Fmnl1
	10517169	5.86009	1.40803	0.000324152	Sh3bgrl3
	10341872	4.9926	1.40688	0.000941201
	10448202	9.09991	1.40626	1.3096e-05	Tpm4
	10525397	9.57288	1.4058	8.87741e-06	Arpc3
	10522503	5.93653	1.4047	0.000296531	Pdgfra
	10490126	7.747	1.40406	4.40219e-05	Rps29
	10531340	8.00618	1.40204	3.44635e-05	Rpl13
	10340280	4.66322	1.40135	0.00145056
	10354309	6.23113	1.40125	0.000211848	Col5a2
	10498155	7.57665	1.39635	5.1888e-05	Rps14
	10343761	4.65526	1.39555	0.00146609
	10349100	4.77341	1.39552	0.00125294
	10439881	6.62714	1.39465	0.000137089	5330426P16Rik
	10586168	4.70698	1.39251	0.0013683	Snord16a
	10338393	5.1637	1.392	0.00075645
	10344430	4.6709	1.39082	0.00143575
	10576973	4.97376	1.38883	0.000964371	Col4a1
	10598499	7.74295	1.38473	4.41927e-05
	10547153	8.2422	1.38203	2.77268e-05	Alox5
	10461369	7.08787	1.38196	8.45287e-05	Ahnak
	10523128	5.95614	1.37659	0.000289868	Ppbp
	10473809	5.03489	1.37559	0.000891364	Sfpi1
	10419674	5.72678	1.3749	0.000379315	Snord8
	10487894	6.07998	1.37466	0.000251397	Rassf2
	10474295	5.03273	1.37397	0.000893838	Wt1
	10342196	6.36275	1.37381	0.000182932
	10375751	4.70884	1.37246	0.00136493	Adamts2
	10342881	9.55806	1.37154	8.98392e-06
	10568668	7.45489	1.37134	5.84606e-05	Adam12
	10570982	4.76389	1.37115	0.00126881	Fgfr1
	10549495	6.029	1.3708	0.000266509	Rps29
	10489045	5.36447	1.37027	0.000588454	Rpl37a
	10513208	4.94014	1.36906	0.00100726	Svep1
	10392845	5.15527	1.3688	0.000764559	Cd300lf
	10489878	4.73357	1.36703	0.0013208	Ptgis
	10354418	10.3409	1.36235	4.88285e-06	Obfc2a
	10505517	6.6986	1.3599	0.000126984	Tlr4
	10356677	16.2345	1.35954	1.34435e-07	Myeov2
	10451953	9.77267	1.35913	7.56967e-06	Lrg1
	10552697	9.45569	1.35717	9.76012e-06	Napsa
	10340156	4.68097	1.35421	0.00141657
	10570855	4.91451	1.35262	0.00104135	Plat
	10344580	8.16257	1.35203	2.98212e-05
	10359161	4.81608	1.35162	0.00118441	Soat1
	10339134	5.03803	1.35149	0.000887782
	10504172	6.2779	1.35134	0.000201036	4933409K07Rik
	10438445	8.11145	1.35112	3.12577e-05	Klhl6
	10346365	4.58522	1.35099	0.00161074	Sgol2
	10456490	5.37039	1.34848	0.000584168	Cep192
	10405741	6.02634	1.34683	0.000267327
	10339999	6.10737	1.34613	0.000243667
	10506424	7.60462	1.34599	5.04962e-05	Actg1
	10344011	9.7536	1.34497	7.68475e-06
	10466200	4.92415	1.34457	0.00102839	Ms4a7
	10474825	5.04923	1.3436	0.000875128	D2Ertd750e
	10541910	10.67	1.34201	3.82384e-06	Vwf
	10451301	5.75928	1.34066	0.000364979	Rpl11
	10551021	7.88865	1.33843	3.84792e-05	Rps19
	10338914	5.37238	1.33685	0.000582735
	10456719	6.06231	1.33605	0.000256528
	10338624	4.8542	1.3347	0.00112662
	10556583	8.30785	1.3342	2.61224e-05	Nucb2
	10399657	7.43914	1.33285	5.93759e-05
	10338150	11.1446	1.32995	2.71871e-06
	10389606	7.2537	1.3289	7.14317e-05	Prr11
	10464583	13.7242	1.32584	5.2052e-07	Gstp1
	10502050	9.8014	1.32305	7.39983e-06	Alpk1
	10435787	5.00525	1.31956	0.000925981
	10578064	14.0498	1.31796	4.31288e-07	Rpl27a
	10597490	6.52916	1.31684	0.00015241	Rps27
	10340282	9.29039	1.31572	1.11755e-05
	10584276	7.95658	1.3153	3.60987e-05	Sec61g
	10419469	5.85145	1.31379	0.000327448
	10402268	10.8369	1.31308	3.38667e-06	Lgmn
	10487645	5.30681	1.31238	0.000632099	Cpxm1
	10603736	4.56923	1.30937	0.00164589	Rnu2
	10377405	4.70476	1.308	0.00137236	Aurkb
	10343371	4.66864	1.3076	0.00144008
	10338475	7.97648	1.30593	3.54326e-05
	10586166	6.21541	1.30514	0.000215624
	10567355	4.68035	1.30427	0.00141775	Gprc5b
	10342979	7.15208	1.30403	7.91668e-05
	10546430	5.89425	1.30181	0.000311475	Adamts9
	10427885	4.5782	1.30003	0.00162608	Gm5803
	10373569	8.60883	1.29995	1.99713e-05	Rpsa
	10412100	5.03823	1.29946	0.000887552	Map3k1
	10520604	5.24819	1.29605	0.000680113	Emilin1
	10545208	5.9342	1.29009	0.000297334
	10464586	10.3943	1.2883	4.69067e-06	Gstp2
	10538890	6.00458	1.28811	0.000274101
	10474199	6.9318	1.28585	9.93088e-05
	10343644	5.78633	1.28496	0.000353498
	10440393	4.53196	1.28427	0.00173105	Samsn1
	10531737	7.45291	1.28315	5.8575e-05	Hpse
	10392010	5.24525	1.28189	0.000682628	1700081L11Rik
	10386058	8.10828	1.28175	3.13493e-05	Sparc
	10339661	6.01031	1.27921	0.000272298
	10608136	5.38012	1.27594	0.00057719
	10418410	6.4839	1.27356	0.000160115	Prkcd
	10408600	5.88037	1.27309	0.000316558	Serpinb6a
	10418193	6.42702	1.27276	0.000170413	Plac9
	10539700	6.65416	1.27254	0.000133167	Rps28
	10399540	5.00914	1.27063	0.000921354	Pqlc3
	10341825	4.56462	1.26939	0.00165617
	10347273	7.57402	1.26909	5.2021e-05	Rpl37a
	10604597	14.416	1.26898	3.50736e-07	Rps17
	10543785	5.10058	1.26862	0.000819557	AB041803
	10361381	8.41476	1.26607	2.37249e-05	Syne1
	10420668	4.88597	1.26556	0.0010808	Mir15a
	10435907	7.03854	1.26451	8.89198e-05	Cd200r1
	10537410	4.65583	1.26271	0.00146496	Tbxas1
	10344161	9.09142	1.26194	1.31898e-05
	10358421	8.40646	1.26158	2.39021e-05	Rgs18
	10353899	5.22163	1.26106	0.000703171	Sema4c
	10360185	8.46609	1.26054	2.26613e-05
	10457731	6.40699	1.26018	0.000174211	Rpl35
	10344055	4.53538	1.25736	0.00172306
	10351043	5.05144	1.25689	0.000872647	Snord47
	10562709	4.63763	1.25408	0.00150113	Cd33
	10344577	5.56864	1.25405	0.000458452
	10427310	7.89149	1.25349	3.83761e-05	Hnrnpa1
	10585874	9.25663	1.25217	1.14917e-05	Hexa
	10340163	14.9556	1.25193	2.60911e-07
	10528662	6.04409	1.2503	0.000261936	Atp5l
	10384398	6.3763	1.24839	0.000180212	Grb10
	10342774	4.56978	1.2479	0.00164467
	10602176	9.12472	1.24544	1.28263e-05
	10429114	4.77452	1.24251	0.0012511	Tmem71
	10408243	5.44274	1.24043	0.000534385	Hist1h4b
	10409767	5.83161	1.24013	0.000335154	Golm1
	10408094	5.56687	1.24008	0.000459434	Hist1h2ao
	10485405	5.11078	1.23798	0.000808978	Cd44
	10504450	9.40117	1.23787	1.02036e-05	Glipr2
	10518147	5.65712	1.23731	0.000412163	Pdpn
	10447429	8.67219	1.23673	1.88922e-05
	10518069	7.47724	1.23512	5.71884e-05	Efhd2
	10459768	4.97317	1.2348	0.000965101
	10428983	6.43746	1.234	0.00016847	Fam49b
	10554574	5.74647	1.23235	0.000370557	Tm6sf1
	10479362	7.60423	1.23011	5.05151e-05	Rps21
	10395163	4.53251	1.22905	0.00172978	Lamb1
	10369842	6.03343	1.22737	0.000265158
	10341382	7.50087	1.22458	5.58761e-05
	10412380	8.2396	1.2242	2.77927e-05
	10342446	5.74808	1.22378	0.000369851
	10343028	8.32993	1.22175	2.5606e-05
	10578045	5.00062	1.21766	0.000931521	Nrg1
	10408111	6.11551	1.21542	0.00024142	Hist1h2ao
	10477250	4.64777	1.21541	0.00148085	Hck
	10341622	5.67167	1.21438	0.000405052
	10371846	6.89111	1.21316	0.000103615	Apaf1
	10407985	5.37375	1.21239	0.000581746	Gpr141
	10541587	5.20683	1.21232	0.000716378	Clec4a2
	10427436	5.59741	1.21222	0.000442803
	10477100	7.78722	1.21158	4.23632e-05
	10430572	7.24638	1.20958	7.19601e-05
	10528544	7.39505	1.20914	6.20239e-05	Rpl11
	10477187	4.53577	1.2058	0.00172213	Tpx2
	10584841	6.46737	1.20548	0.000163035	Amica1
	10606575	6.24051	1.20482	0.000209628
	10412123	4.64818	1.20446	0.00148005	Ncf2
	10572432	5.32646	1.20235	0.000616846	Isyna1
	10560919	5.16918	1.20047	0.000751223	Atp1a3
	10518352	5.49399	1.19994	0.000501934	Hmgb2
	10340878	5.79806	1.19969	0.000348641
	10343348	4.5308	1.1986	0.00173377
	10382328	4.88142	1.19748	0.00108725	Sox9
	10561138	8.42757	1.19711	2.34544e-05	Rpl37a
	10412345	5.14687	1.19595	0.000772742	Parp8
	10404783	8.29077	1.19499	2.65298e-05	Edn1
	10365971	5.12035	1.19442	0.000799197	Btg1
	10454097	4.84372	1.19147	0.00114221	Rpl11
	10583669	7.18632	1.19064	7.64619e-05	AB124611
	10340688	6.4954	1.19027	0.000158118
	10598238	4.76686	1.18999	0.00126383
	10514331	5.46997	1.18942	0.000516868	Ifnz
	10477061	5.4169	1.18913	0.000551611	Srxn1
	10585586	7.01678	1.189	9.09363e-05	Ube2s
	10400708	8.65921	1.18889	1.91079e-05
	10341431	4.98088	1.18853	0.000955535
	10604713	5.73028	1.18774	0.000377742	Arhgef6
	10360328	6.21275	1.18757	0.000216272	Apcs
	10599120	6.95715	1.18723	9.67255e-05	Dock11
	10414078	14.8072	1.18544	2.82747e-07	Rpl23a
	10339660	7.34332	1.18462	6.52982e-05
	10552351	5.27515	1.18459	0.000657558
	10535900	5.38044	1.18332	0.000576959
	10368675	5.83369	1.18308	0.000334337	Marcks
	10387983	6.51294	1.17921	0.000155124
	10556491	7.10015	1.17709	8.34731e-05	Far1
	10532857	6.88356	1.1765	0.000104437	Gltp
	10433885	5.93311	1.1758	0.00029771	Cebpd
	10532741	5.75764	1.17363	0.000365686	Tmem119
	10408085	5.3867	1.17019	0.000572519	Hist1h2an
	10585778	6.34351	1.16988	0.000186874	Sema7a
	10396440	8.40787	1.16947	2.38719e-05
	10341234	5.69746	1.16938	0.00039278
	10393754	6.99255	1.16915	9.32413e-05	Actg1
	10561204	12.0201	1.16728	1.49705e-06	Itpkc
	10342327	5.53376	1.16543	0.000478233
	10444932	5.1571	1.16142	0.000762795	2310014H01Rik
	10435497	5.52728	1.16137	0.00048201	Stfa2l1
	10544812	9.86759	1.16017	7.02455e-06	Rpl38
	10488237	7.99266	1.15995	3.49009e-05	Snx5
	10340390	4.74636	1.15788	0.00129859
	10503833	5.6227	1.15599	0.000429531	Rplp1
	10500356	4.75186	1.15313	0.00128916	Rnu1b1
	10340404	6.09096	1.15165	0.000248268
	10466659	7.33579	1.15009	6.57905e-05	Gda
	10570068	5.07055	1.14972	0.00085157	Col4a2
	10569504	6.61167	1.14965	0.000139391	Tnfrsf23
	10548905	4.93934	1.14961	0.00100831	Eps8
	10338506	5.46027	1.14892	0.000523034
	10399924	5.72439	1.14804	0.000380394	Pik3cg
	10422608	7.61628	1.14795	4.9928e-05	Oxct1
	10487577	4.65085	1.1475	0.00147476	Ckap2l
	10545196	7.2473	1.14747	7.18936e-05	Igkv4-68
	10406417	6.33344	1.14459	0.000188976	Actg1
	10445767	5.7028	1.1442	0.00039029	Treml2
	10575976	6.56952	1.14409	0.000145881	Crispld2
	10340464	9.44062	1.1434	9.88055e-06
	10602840	5.3983	1.14276	0.000564385	Sh3kbp1
	10546452	6.05541	1.14258	0.000258559	Adamts9
	10595148	5.62423	1.14159	0.000428744	Gsta2
	10439237	8.18861	1.14125	2.91177e-05	Rps21
	10342820	5.07012	1.14112	0.000852045
	10341843	5.94374	1.1408	0.000294062
	10597515	12.8724	1.14057	8.68601e-07	Rpl24
	10343357	6.33531	1.14004	0.000188582
	10340035	5.72864	1.13873	0.000378478
	10465587	5.16184	1.13829	0.000758233	Fermt3
	10341210	5.23454	1.13635	0.000691857
	10354472	5.6532	1.13593	0.0004141	Gls
	10576034	5.12322	1.13402	0.000796284	Irf8
	10342053	9.5359	1.13073	9.146e-06
	10382106	6.40146	1.13005	0.000175276	Gm885
	10521134	4.59316	1.12907	0.0015936	Rps29
	10447602	6.90342	1.12904	0.000102292	Ezr
	10600836	5.95498	1.1279	0.000290257	Msn
	10353265	6.54166	1.12704	0.000150354	Rpl7
	10342448	7.16665	1.12534	7.80029e-05
	10364650	5.81632	1.12479	0.000341231	Hmha1
	10458340	5.89653	1.12445	0.000310649	Hbegf
	10385118	5.5593	1.12388	0.00046366	Dock2
	10338394	10.0003	1.12387	6.33408e-06
	10341689	5.96792	1.12297	0.000285945
	10345777	6.44491	1.12237	0.000167097	Il1rl2
	10434283	6.97175	1.12173	9.52717e-05
	10343284	5.58481	1.1214	0.000449582
	10338305	6.87232	1.12034	0.000105674
	10403842	6.72096	1.12003	0.000123993	Elmo1
	10548976	9.14653	1.1199	1.25942e-05	Rpl38
	10500335	6.62391	1.11852	0.000137565	Fcgr1
	10527878	4.95586	1.1181	0.000986952
	10421908	7.34723	1.1177	6.50439e-05	Rps3a
	10368409	5.81379	1.11708	0.000342245	Lama2
	10471535	5.94213	1.11552	0.000294611	Fam129b
	10524415	4.98131	1.11378	0.000955012	Rps28
	10342625	4.68215	1.11229	0.00141434
	10539739	5.25716	1.11219	0.000672515	Asprv1
	10436232	5.60574	1.11146	0.000438384	Rpl24
	10344583	4.65543	1.11137	0.00146576
	10366881	8.20987	1.11042	2.85568e-05	Ddit3
	10492335	10.2627	1.10989	5.18007e-06	Rap2b
	10547177	4.53033	1.10928	0.00173489	Rassf4
	10441902	5.45535	1.10861	0.000526198	Smoc2
	10338094	8.67899	1.10804	1.87802e-05
	10542981	4.76443	1.10725	0.0012679	Gmfg
	10371269	7.1432	1.10678	7.98852e-05	Rpl23a
	10343208	5.48995	1.10655	0.000504411
	10401109	6.13812	1.1063	0.000235299	Gpx2
	10340507	6.77477	1.10602	0.000117107
	10344497	9.57624	1.10513	8.85343e-06
	10607429	5.45925	1.10483	0.000523689
	10379727	6.82075	1.10437	0.000111557	Gm11428
	10469828	6.3018	1.1026	0.000195744	Psd4
	10466573	5.77795	1.10249	0.000357012	Ostf1
	10523281	7.08624	1.10068	8.46698e-05	2011-09-11
	10489235	5.86636	1.09975	0.000321782	9430008C03Rik
	10348244	6.22106	1.0989	0.000214259	Inpp5d
	10461022	6.89672	1.09842	0.00010301	Ppp1r14b
	10497364	5.26975	1.09829	0.000662008	Sirpb1b
	10453049	5.65312	1.09691	0.000414143	Cdc42ep3
	10588669	6.64089	1.09514	0.000135077	Rassf1
	10436694	9.65576	1.09462	8.30666e-06	Rplp0
	10500295	7.31867	1.09449	6.69249e-05	Plekho1
	10388545	5.23398	1.09392	0.000692344	Abr
	10493267	5.1665	1.09345	0.00075378	Arhgef2
	10359762	7.39793	1.0924	6.1847e-05	Rcsd1
	10441003	6.29523	1.09074	0.000197184	Runx1
	10340411	7.89703	1.08978	3.81762e-05
	10458090	7.76371	1.08825	4.33243e-05	Reep5
	10501608	4.5612	1.08743	0.00166384	Vcam1
	10373519	5.17105	1.08739	0.00074945	Rpl12
	10403943	7.93993	1.08719	3.66666e-05	Hist1h2bm
	10581027	10.2625	1.08643	5.18093e-06	Rplp0
	10448182	7.14845	1.08503	7.94599e-05	Mir703
	10499121	8.71744	1.08468	1.81612e-05	Rps3a
	10575120	14.808	1.08322	2.82628e-07	Sntb2
	10565083	10.7674	1.08275	3.56154e-06	Rps17
	10450063	6.51556	1.08271	0.000154681	Rps18
	10581495	7.07671	1.08113	8.5501e-05	Rplp1
	10472097	5.49285	1.08061	0.000502631	Fmnl2
	10398364	11.786	1.08025	1.74918e-06
	10340891	5.78748	1.07955	0.00035302
	10356082	5.13044	1.0795	0.000789014	Plscr1
	10587501	9.97693	1.07766	6.44996e-06	Rps27a
	10342611	6.05049	1.07737	0.000260023
	10473190	6.51314	1.07675	0.00015509	Dnajc10
	10340807	7.88706	1.07669	3.85369e-05
	10471525	6.29976	1.07561	0.00019619	Ptrh1
	10579765	7.45512	1.07557	5.84478e-05
	10386070	12.0641	1.0731	1.45431e-06	Atox1
	10343400	7.48257	1.07241	5.68894e-05
	10447897	5.98955	1.07202	0.00027889	Wtap
	10413014	6.81583	1.06862	0.000112137	Chchd1
	10586773	6.06043	1.06781	0.00025708	Gtf2a2
	10361152	9.42842	1.06759	9.97923e-06	Gstp2
	10500100	6.24195	1.06572	0.00020929	Tnfaip8l2
	10468893	5.29066	1.0641	0.000644954	Csf2ra
	10342931	5.56935	1.06399	0.000458059
	10480714	5.65504	1.06298	0.000413191	Uap1l1
	10456566	16.4407	1.06174	1.21367e-07	Mbd2
	10583519	4.56962	1.06071	0.00164503	Icam1
	10343411	5.78218	1.06054	0.000355234
	10520862	5.23469	1.05873	0.000691726	Fosl2
	10340065	5.86996	1.0586	0.000320434
	10340815	5.79167	1.05834	0.000351278
	10422496	4.59592	1.05655	0.00158767	Gpr183
	10567995	4.60601	1.05626	0.00156626	Nupr1
	10403980	5.84543	1.05625	0.000329767	Hist1h2br
	10410475	6.35529	1.05215	0.000184449
	10487208	4.65229	1.0516	0.00147193	Atp8b4
	10516479	6.3759	1.0509	0.000180291	Rps28
	10341615	6.87709	1.05055	0.000105146
	10344552	7.04945	1.05034	8.79278e-05
	10340038	4.56877	1.04904	0.0016469
	10347980	6.34757	1.04876	0.000186035	Itm2c
	10356170	4.53939	1.04813	0.00171371
	10565570	4.71979	1.04774	0.00134518	4632434I11Rik
	10341434	4.70536	1.04747	0.00137125
	10497214	8.80214	1.04691	1.68755e-05	Tpd52
	10566258	7.06806	1.04552	8.62629e-05
	10338525	5.85303	1.04357	0.000326841
	10393559	4.65268	1.04353	0.00147115	Timp2
	10522009	9.18067	1.04313	1.22403e-05	Pgm1
	10495896	5.4102	1.04266	0.000556176	Camk2d
	10450579	5.03589	1.04161	0.000890228	Ddr1
	10585703	4.62926	1.03794	0.00151808	Rpp25
	10388958	4.79589	1.03731	0.00121632	Evi2a
	10564938	7.05408	1.03577	8.75104e-05	Fes
	10579659	6.80219	1.0348	0.000113762	Hmgn2
	10580183	4.8205	1.03418	0.00117755	Ier2
	10375402	6.15115	1.03205	0.000231849	Adam19
	10339594	5.34224	1.03174	0.000604885
	10380477	4.72879	1.03135	0.0013292	Ppp1r9b
	10438583	10.3808	1.0312	4.73854e-06	Rpl12
	10340044	6.2083	1.03093	0.000217357
	10455647	5.27382	1.03043	0.000658651	Tnfaip8
	10357332	6.48892	1.0295	0.00015924	Actr3
	10461636	5.88448	1.02827	0.000315045
	10601360	4.89345	1.02666	0.0010703	Atp7a
	10507908	6.5793	1.0264	0.000144347	Fhl3
	10534053	8.05198	1.0259	3.30261e-05	Rps16
	10594645	8.02619	1.02571	3.38273e-05	Rab8b
	10375065	7.52837	1.02506	5.43908e-05	Sh3pxd2b
	10515943	4.74865	1.02424	0.00129466	Ctps
	10344449	4.65384	1.02336	0.00146887
	10439276	5.53923	1.02162	0.000475072	Fam162a
	10568150	5.13894	1.02052	0.000780552	Kif22
	10458589	4.7451	1.02035	0.00130076	Prelid2
	10361133	6.41758	1.0197	0.000172192
	10606928	9.48023	1.01909	9.56751e-06	Serpina7
	10557450	5.89113	1.01851	0.000312612	Bola2
	10398326	10.2655	1.01772	5.16895e-06	Meg3
	10524718	9.56189	1.0177	8.95627e-06	Rplp0
	10376455	4.68282	1.0174	0.00141308	Hist3h2a
	10410656	11.5903	1.01667	1.99649e-06	Cast
	10513666	5.1524	1.01485	0.000767345	Akna
	10420877	4.96258	1.01412	0.000978405	Esco2
	10608711	5.01394	1.01216	0.000915684	Erdr1
	10458314	4.94937	1.01052	0.000995282	Tmem173
	10431266	5.12776	1.01018	0.000791703	Cerk
	10449932	7.40492	1.00753	6.14199e-05
	10340003	4.53998	1.00465	0.00171234
	10494306	9.76807	1.00309	7.59725e-06	Mcl1
	10343382	5.58584	1.00225	0.000449027
	10345824	5.43223	1.00191	0.000541322	Il18rap
	10400805	11.8029	1.00127	1.72945e-06	Nin
	10421707	5.98316	0.999235	0.000280952	Rpl23a
	10606694	4.88129	0.999169	0.00108743	Btk
	10600355	5.43097	0.998562	0.000542161	Snora70
	10417601	11.2533	0.998319	2.51907e-06	Ptma
	10461723	5.39011	0.998142	0.000570118	Fam111a
	10532711	4.71597	0.997703	0.00135203	Cmklr1
	10399677	6.5854	0.99705	0.000143398	Cox7a2l
	10339191	6.07566	0.996737	0.00025264
	10423599	5.01378	0.996667	0.000915869	Matn2
	10452485	4.70658	0.996568	0.00136903	Rab31
	10414025	4.69561	0.996532	0.00138918	Gdf10
	10396606	7.59616	0.995568	5.09126e-05	Syne2
	10556509	5.49898	0.995121	0.000498891	Spon1
	10423293	4.9376	0.994384	0.00101059	Myo10
	10356020	4.73584	0.993229	0.00131683	Dock10
	10404069	6.17097	0.993049	0.000226705	Hist1h1a
	10579763	6.21271	0.992891	0.000216281
	10543859	5.09275	0.992602	0.000827777	Akr1b3
	10411519	5.66167	0.991848	0.000409926	Mtap1b
	10404049	6.80172	0.989548	0.000113819	Hist1h3d
	10472587	7.53522	0.989458	5.4028e-05	Rpl13
	10607467	4.63618	0.988388	0.00150405	Sat1
	10427461	5.51033	0.986569	0.000492044	Ptger4
	10588466	6.4074	0.985776	0.000174131	Twf2
	10343092	6.41527	0.985199	0.000172629
	10437160	6.62272	0.984988	0.000137742	Ets2
	10578771	5.27193	0.984448	0.000660207	Galnt7
	10384179	6.06457	0.984314	0.000255864
	10386455	5.61232	0.983865	0.000434925	Rasd1
	10463945	4.98315	0.983835	0.000952746	Dusp5
	10349401	5.52073	0.981413	0.000485861	Gpr39
	10599433	5.62215	0.980598	0.000429819
	10474875	6.53609	0.980554	0.000151267	Casc5
	10598831	11.1235	0.980486	2.75964e-06	Rpl23a
	10404063	6.71561	0.980262	0.000124701	Hist1h2ab
	10342312	6.15483	0.980077	0.000230885
	10447594	5.53816	0.979923	0.000475689	Dynlt1a
	10488106	6.502	0.979435	0.000156984
	10581450	4.8697	0.979403	0.00110402	Ddx28
	10386187	9.75555	0.979225	7.67287e-06	Rpl24
	10338300	6.12695	0.978411	0.000238302
	10343396	5.82105	0.978034	0.000339339
	10341318	6.25387	0.977177	0.000206513
	10581605	6.60873	0.976511	0.000139833	Hp
	10589884	4.80083	0.975058	0.00120842	Bcl2a1c
	10414548	5.7469	0.974758	0.000370368	Rnase6
	10563608	10.1349	0.974013	5.70975e-06
	10532896	5.26766	0.972525	0.00066374	2610524H06Rik
	10340402	4.70794	0.971704	0.00136655
	10453451	6.92972	0.971535	9.95244e-05	Calm2
	10354677	5.9784	0.968836	0.0002825	Ankrd44
	10499560	6.09902	0.968659	0.000245995	Adam15
	10592983	5.84517	0.968368	0.000329866	Atp5l
	10344266	6.08287	0.967597	0.000250569
	10492682	6.76288	0.966102	0.000118591	Fam198b
	10382104	4.66022	0.965772	0.00145638	Snord104
	10343007	6.67991	0.964114	0.000129545
	10412078	5.47221	0.963544	0.000515456	Gapt
	10482267	7.67516	0.963459	4.71657e-05	Rpl35
	10363735	5.73859	0.963295	0.000374037	Egr2
	10472050	5.51195	0.962868	0.000491076	Tnfaip6
	10485645	9.9207	0.962431	6.73865e-06	Rcn1
	10371387	4.6178	0.961722	0.00154163	Ckap4
	10342473	5.18225	0.960116	0.000738927
	10482448	5.8124	0.96008	0.000342805	Zeb2
	10458303	5.21388	0.959954	0.00071005	Ecscr
	10453867	6.26677	0.959249	0.000203551	Rbbp8
	10500896	5.57519	0.959022	0.000454838
	10486396	4.81323	0.958886	0.00118886	Ehd4
	10578613	11.3993	0.958773	2.276e-06	Rps16
	10606261	10.4342	0.958668	4.5528e-06	Rpl12
	10343994	4.97689	0.95824	0.000960477
	10592734	5.92985	0.958073	0.000298838	Cbl
	10381962	4.61671	0.957882	0.00154388	Ace
	10482500	6.75465	0.957177	0.000119632	Rnd3
	10490287	8.71615	0.955052	1.81816e-05
	10557434	6.09291	0.954998	0.000247717	Apobr
	10338363	6.05038	0.954818	0.000260054
	10594248	8.57236	0.954735	2.06231e-05	Rplp1
	10341029	8.49661	0.954281	2.20541e-05
	10372853	6.32445	0.954166	0.000190872	Tbk1
	10346867	7.26427	0.953593	7.06759e-05	Eef1b2
	10433735	5.13558	0.952425	0.000783889	Abcc1
	10340004	7.57916	0.951043	5.17615e-05
	10515425	5.63122	0.950693	0.00042516	Snord38a
	10594590	4.98236	0.950394	0.00095371	Snx1
	10565802	6.69671	0.949831	0.00012724	Rps3
	10500329	5.21801	0.949586	0.000706375	Hist2h2aa1
	10585555	6.01842	0.949108	0.000269771	Pstpip1
	10496735	6.2027	0.948861	0.000218733	Rpl36a
	10338347	5.50773	0.948543	0.000493601
	10427895	5.27795	0.946671	0.000655264	Basp1
	10447341	7.95775	0.946572	3.60591e-05	Rhoq
	10519321	6.32436	0.944159	0.00019089	Gm15772
	10568392	9.08694	0.944065	1.32395e-05	Rgs10
	10377265	4.86792	0.943358	0.00110658	Pik3r5
	10572533	6.24871	0.942634	0.000207711	Myo9b
	10517457	7.74131	0.9418	4.42622e-05	Rpl11
	10342087	4.84162	0.940677	0.00114536
	10503399	6.0559	0.940105	0.000258416	Myl6
	10504831	5.74315	0.939028	0.00037202	Sec61b
	10347860	6.01771	0.938893	0.00026999
	10340115	4.74613	0.938091	0.00129898
	10417787	4.55972	0.937784	0.00166718	Gng2
	10502156	5.31673	0.936939	0.000624345	Ccdc109b
	10402708	4.62476	0.935597	0.00152727	Ckb
	10388488	5.96189	0.935543	0.000287943	Fam101b
	10409866	5.12298	0.935479	0.000796524	Ctla2b
	10603051	5.29689	0.932652	0.00063996	Ap1s2
	10379176	5.11217	0.932157	0.000807554	Unc119
	10598103	8.05062	0.931859	3.30679e-05	Rpl23a
	10530201	6.49866	0.931673	0.000157556	Ugdh
	10343353	6.63981	0.930697	0.000135234
	10562251	5.46248	0.930664	0.000521627	Scn1b
	10395908	6.51861	0.93054	0.000154169
	10565582	6.45185	0.928758	0.00016583	Rps8
	10512061	4.70659	0.927249	0.00136901	Taf9
	10393106	6.48094	0.9239	0.000160633	Trim47
	10554094	4.54381	0.923304	0.00170347	Igf1r
	10496032	8.66558	0.921456	1.90016e-05	Rpl12
	10569069	9.46842	0.92076	9.65969e-06	Rps9
	10340364	5.16206	0.919633	0.000758025
	10600210	5.93233	0.9186	0.000297978	Slc6a8
	10338177	5.14552	0.918228	0.00077407
	10415052	5.43412	0.916277	0.000540068	Mmp14
	10358816	7.60841	0.916114	5.03107e-05	Lamc1
	10374083	5.03522	0.915432	0.000890985	Aebp1
	10451974	7.05872	0.914675	8.70934e-05	Sema6b
	10338398	5.08832	0.914053	0.000832466
	10488655	6.32577	0.913763	0.000190593	Bcl2l1
	10522782	7.78645	0.913667	4.23942e-05	Rpl7
	10560304	4.87004	0.912568	0.00110352	Calm3
	10339453	8.77629	0.909571	1.72569e-05
	10532620	7.09229	0.909201	8.41466e-05	Myo18b
	10344371	4.61038	0.909145	0.00155708
	10446613	6.24788	0.908872	0.000207903
	10437627	6.86886	0.90851	0.000106057	Rpl35a
	10486119	6.14978	0.908311	0.000232208	Plcb2
	10340338	4.66553	0.908307	0.00144608
	10593167	5.87151	0.90828	0.000319852
	10360479	5.6105	0.907581	0.000435878	Cep170
	10373498	7.77654	0.907362	4.27967e-05	Rps26
	10555389	5.45478	0.907255	0.000526565	Ucp2
	10540241	6.247	0.907197	0.000208109	Arl6ip5
	10579872	12.1107	0.906433	1.41057e-06	Tpd52
	10371981	6.18984	0.906389	0.000221926	Snrpf
	10581363	4.80125	0.906307	0.00120776	Cenpt
	10563441	4.79137	0.906036	0.00122358	Emp3
	10393058	4.66218	0.905881	0.00145258	H3f3b
	10560190	6.57567	0.905126	0.000144913	Ehd2
	10350146	5.32343	0.904106	0.000619172	Phlda3
	10574436	5.83821	0.90351	0.000332569	Khdrbs1
	10413047	4.68495	0.902721	0.00140906	Plau
	10370946	7.97445	0.902558	3.55e-05	Mobkl2a
	10484425	7.04699	0.902252	8.81506e-05	2700094K13Rik
	10574985	6.75667	0.901401	0.000119375	Slc7a6
	10542557	6.19364	0.900965	0.000220977	Aebp2
	10391746	5.36399	0.900305	0.000588804	Gpatch8
	10409240	4.7276	0.899776	0.0013313	Sema4d
	10370721	7.00511	0.899685	9.20387e-05	Sbno2
	10550601	7.85751	0.899337	3.96281e-05	Snrpd2
	10508217	6.48073	0.899209	0.000160671	Sfpq
	10583834	5.83969	0.899119	0.000331991	Anln
	10462866	6.82754	0.898479	0.000110761	Cep55
	10422164	5.93467	0.898156	0.000297172	Ednrb
	10341728	4.66472	0.897543	0.00144765
	10552369	5.85186	0.895659	0.00032729	Siglec5
	10358978	6.56906	0.894193	0.000145955	Ier5
	10358527	7.75376	0.89409	4.37379e-05	Hmcn1
	10435271	9.08932	0.893662	1.32131e-05	Heg1
	10576726	8.64858	0.89345	1.92866e-05	Rps23
	10375576	7.20645	0.893212	7.4919e-05	Olfr1380
	10495285	7.69704	0.890967	4.61826e-05	Sort1
	10343928	8.17992	0.889878	2.93504e-05
	10400004	5.87633	0.889515	0.000318056	Mir680-3
	10591853	9.77194	0.889101	7.574e-06	Tbx20
	10414315	6.65257	0.888674	0.000133395	Cdkn3
	10339045	4.59116	0.888059	0.00159789
	10592515	4.93717	0.887972	0.00101115	Ubash3b
	10532923	7.84688	0.887487	4.00287e-05	Rpl37
	10522530	6.81589	0.887268	0.000112129	Kit
	10400795	7.45456	0.886831	5.84795e-05	Sav1
	10426315	6.98792	0.886021	9.36889e-05	Lrrk2
	10540542	6.23516	0.884972	0.000210893
	10551489	6.43803	0.884874	0.000168364	Rps16
	10365134	6.70131	0.884057	0.000126617
	10488254	6.5372	0.882998	0.000151085
	10350247	5.68143	0.882119	0.000400358	Kif21b
	10576088	5.87195	0.881677	0.00031969	Gm22
	10581535	6.30795	0.881641	0.000194408	Rps18
	10344607	8.32251	0.881474	2.57783e-05
	10432511	5.03859	0.880869	0.000887144	Racgap1
	10339447	6.31753	0.880085	0.000192347
	10344342	5.05601	0.88003	0.000867556
	10583297	5.11148	0.878851	0.000808264	Taf1d
	10343596	4.69662	0.878592	0.00138731
	10339772	5.93507	0.876606	0.000297034
	10408210	7.12643	0.876576	8.1262e-05	Hist1h2bc
	10593293	4.54449	0.876243	0.00170191	Ncam1
	10591988	6.59456	0.87611	0.000141986	Adamts15
	10359970	5.15232	0.874923	0.00076742	Nos1ap
	10538892	7.19074	0.872361	7.61199e-05
	10528474	5.04996	0.871182	0.000874313	Rpl22l1
	10342999	5.55292	0.87072	0.000467254
	10340238	4.7449	0.870494	0.0013011
	10502299	5.99194	0.870234	0.000278123	Nfkb1
	10381898	6.40379	0.869195	0.000174826	Mrc2
	10479172	8.41012	0.868609	2.38238e-05
	10595614	7.77156	0.868047	4.30006e-05	Snhg5
	10401958	7.62369	0.867765	4.95706e-05	Naca
	10540085	5.50761	0.86699	0.000493675	Fbln2
	10583112	5.14295	0.866269	0.00077659	Mmp27
	10446074	5.88198	0.865531	0.000315964	Uhrf1
	10461721	4.6231	0.865367	0.00153067	Mpeg1
	10504912	5.37153	0.863968	0.000583345
	10340438	4.72297	0.863838	0.00133952
	10339297	10.1115	0.863833	5.81312e-06
	10392943	9.8703	0.86362	7.0096e-06	Hn1
	10384233	4.8347	0.862982	0.0011558	Tns3
	10342127	4.8553	0.862074	0.00112501
	10403948	9.27299	0.861759	1.13373e-05	Hist1h2be
	10441740	4.61027	0.861641	0.0015573	Agpat4
	10375735	8.19194	0.860709	2.90291e-05	Hnrnph1
	10399908	8.55665	0.860147	2.09114e-05	Prkar2b
	10443764	4.78855	0.857097	0.00122814	Slc37a1
	10356351	7.59533	0.856699	5.09537e-05	Rpl6
	10342051	6.31159	0.856157	0.000193622
	10378216	5.2977	0.855847	0.000639316	Atp2a3
	10503210	4.63705	0.854964	0.00150229	Chd7
	10504817	5.36916	0.854533	0.000585056	Tgfbr1
	10569319	6.73461	0.853312	0.000122204	Ctsd
	10590265	6.17216	0.852854	0.000226401
	10569656	6.69056	0.852241	0.000128078	Tpcn2
	10429802	7.90241	0.851086	3.79832e-05	Plec
	10428827	8.57683	0.85084	2.0542e-05	Tmem65
	10542750	5.95985	0.84885	0.000288626	Med21
	10342495	6.24275	0.848502	0.000209103
	10479215	5.13657	0.848292	0.000782897	Rps8
	10418506	4.70292	0.846595	0.00137571	Stab1
	10343550	5.25591	0.846209	0.000673569
	10528227	5.31478	0.84567	0.000625864	Gnai1
	10436442	5.61269	0.844993	0.000434734	Fam60a
	10357436	4.97269	0.842867	0.000965701	Mcm6
	10342418	5.05226	0.841822	0.000871731
	10409486	6.26179	0.841486	0.00020469	Pdlim7
	10361897	6.97853	0.841412	9.46047e-05	Ifngr1
	10359624	5.65381	0.84035	0.000413802	Prrx1
	10396608	8.18169	0.8383	2.93029e-05	Syne2
	10436779	7.25256	0.837511	7.15134e-05
	10420628	7.08848	0.83708	8.44756e-05
	10518346	4.55378	0.836167	0.00168064	Gm13251
	10578352	9.04751	0.835788	1.36867e-05	Fgl1
	10544732	7.24232	0.835174	7.22547e-05	Skap2
	10435565	4.82477	0.834309	0.00117097	Hcls1
	10599205	6.08092	0.832389	0.000251127
	10368504	4.69761	0.831858	0.00138548	Rpl12
	10511888	8.08138	0.831708	3.21384e-05
	10340785	5.43748	0.831353	0.000537849
	10575799	6.68568	0.830839	0.000128749	Plcg2
	10352092	4.93419	0.830248	0.00101507	Zfp238
	10341351	5.60148	0.82955	0.000440637
	10384522	10.4027	0.828203	4.66125e-06	Actr2
	10399636	5.37952	0.827027	0.000577617	Mrto4
	10518686	5.26525	0.827023	0.000665749	Pik3cd
	10566454	4.57724	0.82702	0.00162817	Prkcdbp
	10376459	5.98782	0.827017	0.000279448
	10543054	4.98585	0.822257	0.000949427	Shfm1
	10453629	5.11124	0.822127	0.000808505	9430020K01Rik
	10413059	6.27274	0.821844	0.000202197	Vcl
	10375487	7.79196	0.820973	4.21725e-05	Gnb2l1
	10507473	6.94311	0.820852	9.81468e-05
	10342363	4.77204	0.818733	0.00125521
	10493995	5.0872	0.818579	0.000833656	S100a10
	10564417	4.73521	0.817791	0.00131792	Aldh1a3
	10522024	5.65048	0.81694	0.000415454	Tbc1d1
	10567564	8.02087	0.816707	3.39951e-05	Cdr2
	10341876	6.53739	0.816186	0.000151053
	10534324	6.45234	0.814935	0.000165741	Limk1
	10441511	7.48501	0.814487	5.67532e-05	Tmem181a
	10455533	4.65653	0.813812	0.0014636	Eif1a
	10450920	4.87187	0.811549	0.00110089	AY036118
	10436169	5.05616	0.810084	0.000867394	Ift57
	10339901	5.00653	0.808788	0.000924457
	10474619	10.1526	0.80877	5.6329e-06	Fmn1
	10508772	5.91801	0.80815	0.000302978	Fgr
	10572693	7.33525	0.807354	6.58255e-05	Jak3
	10488860	6.23501	0.807035	0.000210927
	10382998	6.14889	0.806322	0.000232442	Birc5
	10521090	7.00472	0.805997	9.20762e-05	Tacc3
	10339830	8.61298	0.805799	1.98986e-05
	10350003	7.03933	0.805632	8.88478e-05	Cyb5r1
	10422701	7.85811	0.805408	3.96055e-05	Rpl37
	10443869	4.81602	0.804401	0.0011845	Cyp4f16
	10504106	6.45253	0.803493	0.000165707	Il11ra1
	10338193	4.88469	0.803218	0.00108261
	10389699	4.81522	0.800014	0.00118576
	10339426	6.80291	0.799981	0.000113675
	10404024	4.66764	0.799567	0.00144201	Hist1h4h
	10563101	7.65284	0.799421	4.81927e-05	Rpl13a
	10342341	5.10101	0.798059	0.000819108
	10344414	6.76724	0.797132	0.000118044
	10538080	8.67656	0.796425	1.88202e-05	Ino80
	10606939	10.3553	0.796323	4.83025e-06	Rps4x
	10399760	5.6176	0.796252	0.000432177	Rps7
	10458663	7.03679	0.795874	8.90805e-05	Dpysl3
	10544273	5.20226	0.794315	0.000720511	Clec5a
	10339968	6.39833	0.794015	0.000175881
	10408197	6.85414	0.793201	0.000107708	Hist1h2bh
	10584787	4.77349	0.790362	0.00125281	Treh
	10606858	6.31599	0.790198	0.000192677	Tceal8
	10348493	6.49512	0.789714	0.000158167	Lrrfip1
	10488929	7.0086	0.789251	9.17072e-05	Eif6
	10440300	5.11737	0.789168	0.000802225
	10495873	5.61836	0.783714	0.000431781	Ptma
	10358658	5.35946	0.783671	0.000592116	Hmcn1
	10342352	6.43976	0.782065	0.000168044
	10344215	6.92475	0.781633	0.000100041
	10603440	5.28347	0.781414	0.000650765	Was
	10589846	7.0231	0.781361	9.03458e-05
	10518329	4.7751	0.781001	0.00125015	Rpl28
	10483865	4.97781	0.780742	0.000959337	Fkbp7
	10404702	6.32148	0.780728	0.000191504	Gcnt2
	10429534	6.95163	0.780371	9.72814e-05	Gml
	10345241	5.11428	0.779652	0.000805389	Dst
	10393814	5.81991	0.779604	0.000339792	Fam195b
	10521593	8.61575	0.779085	1.98501e-05	Rpl7
	10563303	5.24237	0.778995	0.000685097	Bax
	10342721	4.93951	0.778172	0.00100809
	10385941	5.60414	0.778104	0.000439232	Tnip1
	10378240	6.16065	0.777072	0.000229368	P2rx1
	10351515	4.96158	0.775477	0.000979675	Rnu1b1
	10341651	6.35503	0.775349	0.000184504
	10409152	5.79847	0.775015	0.000348476	1110007C09Rik
	10342641	7.21475	0.77411	7.42934e-05
	10443949	7.36476	0.77347	6.39188e-05	Adamts10
	10527559	9.52725	0.773366	9.21006e-06	Polr1d
	10456439	5.14348	0.773349	0.000776072	Cep192
	10344339	6.27322	0.772731	0.000202088
	10416923	7.57717	0.771907	5.18618e-05
	10601861	4.73842	0.771785	0.00131232
	10449303	4.79715	0.771594	0.0012143	Bak1
	10490159	6.61341	0.770264	0.000139129	Pmepa1
	10498350	4.81042	0.769847	0.00119326	P2ry14
	10505465	6.14525	0.768421	0.000233405	6330416G13Rik
	10350113	6.24053	0.768018	0.000209625	Arl8a
	10546891	5.18679	0.767762	0.000734701	Camk1
	10481857	6.92971	0.767201	9.95248e-05	Pbx3
	10569877	5.37669	0.766402	0.000579638	1810033B17Rik
	10349014	5.82265	0.765408	0.0003387	Capza1
	10421877	6.78611	0.765231	0.00011571	Diap3
	10376832	5.26463	0.76444	0.000666259	Adora2b
	10574204	5.04011	0.763331	0.000885415	Arl2bp
	10371107	6.92897	0.762793	9.96023e-05	Mrpl54
	10470834	5.74237	0.760851	0.000372362	Spna2
	10338708	4.52792	0.760647	0.00174059
	10435961	4.63182	0.760364	0.00151286
	10586844	6.41127	0.760111	0.00017339	Adam10
	10339228	6.05552	0.759915	0.000258529
	10373407	4.80693	0.759205	0.00119876	Esyt1
	10406226	6.9224	0.758891	0.000100286
	10521440	6.68685	0.757799	0.000128588	Afap1
	10383479	5.41343	0.757628	0.000553976	Hmga1
	10375461	5.28237	0.757139	0.000651655	Rpl7
	10340429	5.36953	0.756814	0.000584787
	10395805	5.09701	0.756656	0.000823292	Fam177a
	10342744	4.59159	0.756509	0.00159697
	10463599	6.12058	0.756311	0.000240032	Nfkb2
	10464704	5.3697	0.756066	0.000584661	Adrbk1
	10511580	4.71625	0.755985	0.00135153	Pdp1
	10459669	5.13275	0.755912	0.00078671	Rpl5
	10350173	4.62035	0.755108	0.00153635	Tnnt2
	10483381	4.60115	0.754591	0.00157653	Stk39
	10341641	4.64488	0.753276	0.00148661
	10402991	5.29764	0.753155	0.000639365
	10400357	5.50176	0.752956	0.000497207	Baz1a
	10560459	5.85069	0.752501	0.000327739	Vasp
	10348321	6.04059	0.751958	0.00026299	Dgkd
	10349051	6.076	0.751717	0.000252543	Tnfrsf11a
	10350102	5.33306	0.75156	0.000611809	Ptpn7
	10343365	5.17137	0.750344	0.00074915
	10590791	4.79575	0.749791	0.00121655	Birc2
	10606075	7.549	0.748305	5.33054e-05	Rps4x
	10571371	6.51842	0.747489	0.0001542	Tusc3
	10496737	6.33058	0.747132	0.000189576	Bcl10
	10403868	5.85914	0.746784	0.000324513
	10584752	8.83599	0.746699	1.63903e-05	Rps25
	10343797	6.28931	0.746528	0.00019849
	10418434	5.96953	0.746211	0.000285412	Itih3
	10599487	5.04508	0.745498	0.00087979	Sash3
	10594251	6.35293	0.744747	0.000184933	Kif23
	10595805	6.56578	0.744669	0.000146473	Rasa2
	10420198	4.64121	0.743992	0.00149393	Ripk3
	10398874	5.16192	0.743845	0.000758155	Siva1
	10347873	8.33139	0.743823	2.55723e-05	Agfg1
	10444386	5.26646	0.743625	0.000664743	Gpsm3
	10340473	4.65345	0.743492	0.00146964
	10445071	8.52028	0.743491	2.15954e-05	Zfp57
	10529689	6.43428	0.743333	0.000169059	Wdr1
	10408113	4.68599	0.743219	0.00140711	Hist1h4i
	10404354	4.76091	0.743166	0.00127382	Rps18
	10588073	5.39959	0.743116	0.000563492	Prr23a
	10419551	4.62852	0.742448	0.00151957	Ccdc12
	10554013	6.67812	0.742238	0.000129794	Chsy1
	10364035	8.58315	0.741409	2.04278e-05	Gm5779
	10487643	5.42325	0.741281	0.000547322	Rpl27a
	10513878	4.6712	0.740604	0.00143517	Rps18
	10380341	6.20671	0.740096	0.000217745	Spag9
	10404593	4.83746	0.73947	0.00115161
	10474769	6.93962	0.739239	9.85043e-05	Bub1b
	10503134	8.32094	0.738981	2.5815e-05	Sdcbp
	10342197	4.58667	0.738321	0.0016076
	10581395	6.75913	0.737229	0.000119064	Slc12a4
	10607391	7.55322	0.737072	5.30861e-05	Rps7
	10343862	4.80064	0.736775	0.00120873
	10344931	5.33623	0.736594	0.000609408	Rpl5
	10515253	7.17207	0.735673	7.75753e-05	Uqcrh
	10460070	5.60688	0.735479	0.000437781	Zfp407
	10445241	5.19033	0.734927	0.000731434	Tnfrsf21
	10344380	5.37619	0.733468	0.000579995
	10567103	6.8574	0.731794	0.00010734	Rpl5
	10396059	8.14168	0.729738	3.03993e-05	Rpl17
	10374842	6.83106	0.728966	0.000110353	Ccdc88a
	10498357	4.54624	0.728467	0.00169788	F630111L10Rik
	10471945	5.20638	0.727843	0.000716783	Gm13476
	10338166	6.82919	0.727802	0.000110569
	10439651	4.5682	0.727179	0.00164819	Cd200
	10401527	5.81282	0.726627	0.000342637	Ltbp2
	10430358	7.45693	0.72571	5.83435e-05	C1qtnf6
	10393406	6.15285	0.724427	0.000231402
	10409502	4.72369	0.724165	0.00133823	Dok3
	10395612	5.41904	0.723785	0.000550166	G2e3
	10423902	4.94772	0.723759	0.000997419	Zfpm2
	10340758	6.3335	0.72301	0.000188961
	10342428	6.32988	0.722278	0.000189723
	10343233	6.64995	0.72177	0.00013377
	10570018	4.80905	0.721284	0.00119542	Tnfsf13b
	10573419	4.83362	0.721098	0.00115744	Lyl1
	10588035	4.8642	0.716257	0.00111198	Gm8560
	10582378	8.95221	0.715178	1.48382e-05	Fam38a
	10546086	5.05428	0.714854	0.00086948
	10453825	7.29569	0.714014	6.8482e-05	Snrpd1
	10437023	5.77286	0.712609	0.000359166	Morc3
	10343922	4.56016	0.712411	0.00166619
	10377541	6.64045	0.712362	0.000135141	Lsmd1
	10579302	6.70897	0.711999	0.000125586	Uba52
	10350689	4.70428	0.711984	0.00137323	Ncf2
	10468970	6.11363	0.711601	0.000241938	Phxr1
	10340025	5.8576	0.711303	0.000325099
	10489784	5.17745	0.710733	0.000743413	Prex1
	10541895	4.86337	0.709761	0.00111319	Tnfrsf1a
	10396840	4.94551	0.708961	0.00100027	Rdh12
	10452417	7.46153	0.708961	5.80794e-05
	10432404	4.76932	0.707061	0.00125972	Tuba1a
	10388389	6.5919	0.706763	0.000142394	Hic1
	10540999	5.88576	0.70674	0.000314575	H2afz
	10475544	6.23669	0.706487	0.000210529	Sema6d
	10360764	4.62055	0.70628	0.00153593	Enah
	10382797	6.78781	0.705346	0.000115503	Fam100b
	10340495	4.67417	0.703886	0.00142948
	10498210	5.64674	0.703841	0.000417319	Nbea
	10608647	10.0995	0.70209	5.86737e-06	Rps11
	10424404	4.61399	0.70142	0.00154953	Pvt1
	10366712	5.86025	0.70055	0.000324093	Ppm1h
	10581212	6.33344	0.699999	0.000188976	Mir328
	10390502	8.34714	0.69833	2.52114e-05	Rpl23
	10415640	5.47171	0.697929	0.000515771	Snora65
	10396800	6.25629	0.696937	0.000205953	Plekhh1
	10356293	5.91183	0.696501	0.000305163	A630001G21Rik
	10452639	5.72387	0.695488	0.000380628	Myl12b
	10567299	7.46143	0.695022	5.80854e-05	Itpripl2
	10339319	7.2768	0.694736	6.97919e-05
	10338504	5.94358	0.694314	0.000294117
	10343653	5.60615	0.694173	0.00043817
	10478160	6.80006	0.694119	0.000114017	Fam83d
	10345445	5.18198	0.694083	0.000739179	Arid5a
	10405935	5.06203	0.691743	0.000860904	Rplp0
	10494200	6.3989	0.690585	0.000175771	Cdc42se1
	10472820	5.18797	0.689566	0.000733613	Itga6
	10343857	5.8623	0.689084	0.000323317
	10361616	4.80988	0.688955	0.0011941
	10383615	4.85897	0.688358	0.00111961	Metrnl
	10599346	5.18256	0.688057	0.000738636	Polr2k
	10596747	4.54331	0.688038	0.00170464	Sema3f
	10342403	4.90783	0.686164	0.00105045
	10512514	5.67821	0.686139	0.000401904	Tln1
	10401829	5.2902	0.685662	0.000645317	Gm8300
	10484482	4.66393	0.685631	0.00144917	Rtn4rl2
	10437149	5.9434	0.684103	0.000294177
	10481540	4.86287	0.683472	0.00111391	Fnbp1
	10602178	6.43925	0.683294	0.000168139
	10339009	4.84723	0.683051	0.00113696
	10389214	5.47774	0.68304	0.000511988	Ccl9
	10591747	9.58079	0.682146	8.82108e-06	Rpl15
	10467470	8.52353	0.681655	2.15333e-05	Aldh18a1
	10368534	4.60083	0.680393	0.00157722	Ncoa7
	10382369	5.37704	0.680378	0.000579383	Rpl38
	10549222	4.9132	0.678952	0.00104313	Bcat1
	10386934	5.49287	0.678144	0.000502619	Wsb2
	10377215	6.47673	0.676463	0.000161374	Gas7
	10392251	5.44129	0.676261	0.000535337	Ddx5
	10341328	4.73381	0.675052	0.00132037
	10518927	4.5754	0.674695	0.00163222	Kcnab2
	10386723	6.70682	0.672909	0.000125875	Mapk7
	10443021	7.40688	0.672676	6.13008e-05	Atp6v0e
	10339931	5.47086	0.672637	0.000516306
	10469358	4.63181	0.672558	0.00151289	Mrc1
	10599333	8.5089	0.672481	2.18146e-05	Atp5l
	10508727	5.17556	0.672265	0.000745197	Dnajc8
	10438478	7.44793	0.670582	5.88634e-05	Abcc5
	10474687	5.23095	0.670337	0.000694986
	10364675	4.9	0.670223	0.00106122	Gpx4
	10423836	5.1156	0.670186	0.000804033	Cthrc1
	10341679	5.4784	0.670114	0.000511571
	10573115	5.28142	0.669981	0.000652427	Rnf150
	10563260	4.69495	0.669773	0.00139039	Snrnp70
	10460385	6.68762	0.669671	0.000128482	Clcf1
	10364375	4.61786	0.669188	0.00154151	Cstb
	10497309	7.06652	0.66912	8.63995e-05	Snx16
	10356932	4.85949	0.667573	0.00111885	D1Ertd622e
	10595000	5.3959	0.667448	0.000566059	Tmod3
	10534839	6.38152	0.66739	0.000179175	Pop7
	10493309	5.10127	0.666324	0.000818838	Rit1
	10360227	4.73305	0.665709	0.00132171	Pea15a
	10601755	5.55765	0.665354	0.000464584	Rpl36a
	10420254	6.09247	0.664982	0.00024784	Mcpt8
	10377319	5.8947	0.664413	0.000311313	Myh10
	10424070	7.88749	0.664279	3.85211e-05	Ewsr1
	10341194	5.72619	0.664018	0.00037958
	10457872	4.90299	0.66311	0.00105708	Slc39a6
	10427052	4.57223	0.662702	0.00163923	Krt7
	10510219	5.66518	0.662661	0.000408209	Gm13238
	10502745	5.29247	0.66263	0.000643496	Rpl11
	10518344	9.84313	0.662462	7.16071e-06	Gm13238
	10413216	5.52147	0.662319	0.000485421	4931406H21Rik
	10340836	4.55581	0.662211	0.00167603
	10582390	5.35328	0.662208	0.000596662	Aprt
	10447141	5.39851	0.66135	0.000564244	Eml4
	10403246	5.32994	0.661299	0.000614183
	10392936	5.6948	0.660698	0.000394024	Nt5c
	10397752	6.10312	0.658637	0.000244851	Calm1
	10461391	4.89704	0.658593	0.00106531	Pcna
	10473281	7.1355	0.657868	8.05143e-05	Itgav
	10565486	5.67649	0.65759	0.000402727	Eed
	10485081	5.07326	0.657016	0.00084863	Dgkz
	10540523	4.56139	0.65568	0.00166342	Lmcd1
	10557342	4.62391	0.655453	0.00152902	Il21r
	10343777	5.73871	0.655217	0.000373983
	10455210	4.60583	0.654983	0.00156664	Rpl17
	10545125	6.90523	0.654509	0.000102098	Rpl23
	10341832	6.11615	0.654474	0.000241246
	10389522	5.91558	0.654428	0.000303835	Rpl13a
	10342386	4.72187	0.654403	0.00134147
	10502232	5.9804	0.654306	0.00028185	Aimp1
	10575763	5.3762	0.653684	0.000579984	Gan
	10476538	7.17567	0.653652	7.7292e-05	Btbd3
	10537347	7.90443	0.653023	3.79111e-05
	10583870	6.032	0.652672	0.000265595	Bmper
	10444991	4.91926	0.651918	0.00103495	Gm6034
	10340366	7.06876	0.651122	8.62006e-05
	10507653	9.59042	0.64926	8.75306e-06
	10580722	5.89513	0.648332	0.000311155	Nudt21
	10340531	5.60458	0.648211	0.000438999
	10423271	5.22886	0.648203	0.000696809
	10443470	4.80195	0.647988	0.00120665	Rab44
	10409709	4.94255	0.647863	0.00100413	Mir7-1
	10339518	4.59855	0.647495	0.00158207
	10418848	4.69449	0.64696	0.00139125	Wdfy4
	10399671	5.16359	0.646937	0.000756557	Hpcal1
	10509275	5.64952	0.645157	0.000415931	Rpl31
	10476441	5.78312	0.644943	0.000354841	Rpl29
	10593856	5.75075	0.644104	0.000368683	C230081A13Rik
	10474671	6.08214	0.6437	0.000250778	Spred1
	10340477	5.26505	0.643577	0.000665915
	10405464	5.28117	0.643244	0.00065263	Grk6
	10562576	4.79359	0.643186	0.00122001	Plekhf1
	10358623	7.17795	0.642053	7.71137e-05	Hmcn1
	10338491	5.07507	0.641434	0.000846666
	10454809	5.09151	0.641233	0.000829086	Matr3
	10482496	4.52982	0.640937	0.00173609
	10412760	7.31998	0.640919	6.68374e-05	Il3ra
	10584252	5.01341	0.64046	0.000916311	Gm9513
	10407120	5.96863	0.639846	0.00028571	Rps3a
	10341690	5.66185	0.6386	0.000409839
	10552242	6.51298	0.637866	0.000155116	Rpl17
	10596263	7.82307	0.637672	4.09429e-05	Dnajc13
	10574096	4.59579	0.636759	0.00158795	Ap3s1
	10339916	5.31202	0.635363	0.000628019
	10398483	5.59605	0.635098	0.00044353	Dync1h1
	10384885	5.23814	0.634412	0.00068874	Spnb2
	10343581	6.32586	0.633731	0.000190574
	10546801	6.98961	0.63364	9.35257e-05	Rpl36
	10505438	5.68076	0.632886	0.00040068	Orm1
	10338515	4.77913	0.632828	0.0012435
	10419850	5.16127	0.632718	0.000758776	Cebpe
	10437885	5.54679	0.63199	0.000470734	Myh11
	10416940	5.05336	0.631027	0.000870513	Tpm3
	10439402	5.25253	0.630699	0.000676426	Rpl9
	10340354	4.72631	0.629913	0.00133359
	10431656	5.27034	0.627912	0.000661523	Rpl31
	10341080	5.73221	0.626006	0.00037688
	10460616	5.58497	0.625851	0.000449494	Cfl1
	10575021	5.14488	0.625565	0.000774694	Zfp90
	10474518	5.25159	0.625407	0.000677222
	10582337	5.05613	0.625091	0.00086743	Fam38a
	10401244	5.83534	0.624927	0.00033369	Actn1
	10560103	6.01521	0.623155	0.000270767	Rps8
	10356312	5.47982	0.623148	0.000510685	Ncl
	10546702	8.65745	0.62275	1.91373e-05	Tpt1
	10357158	6.26576	0.622598	0.000203782	Ralb
	10350535	8.36488	0.622059	2.48117e-05	Tpr
	10505461	5.63881	0.62173	0.000421305	Atp6v1g1
	10399634	5.06727	0.621694	0.000855154	LOC100043371
	10477854	5.01387	0.620126	0.000915766	Epb4.1l1
	10365288	6.20877	0.619063	0.000217241	Taf10
	10452643	6.39229	0.618777	0.000177057	2900073G15Rik
	10363178	5.25743	0.617937	0.000672289	Npm1
	10460585	5.12703	0.617505	0.000792445	Fosl1
	10437687	6.29028	0.617362	0.000198275	Litaf
	10583071	5.57647	0.614026	0.000454131	Mmp3
	10339391	4.8329	0.613725	0.00115853
	10534281	5.06177	0.613388	0.000861189	Clip2
	10405185	5.16162	0.613301	0.000758444	Cks2
	10465553	7.65846	0.612167	4.79318e-05	Fkbp2
	10351857	5.61433	0.611861	0.000433878	Olfr16
	10521566	6.5199	0.610998	0.000153952	Tmem128
	10403079	5.46979	0.608376	0.000516981
	10572679	5.89283	0.608088	0.00031199	Glt25d1
	10339928	5.14786	0.607949	0.000771771
	10487508	6.36836	0.607765	0.000181801	Gm14005
	10476252	5.74152	0.607139	0.000372737	Cdc25b
	10489041	6.77014	0.607073	0.000117682	Pdcd10
	10444079	4.75281	0.606979	0.00128754	Rgl2
	10568930	5.17267	0.604101	0.000747919	1810014F10Rik
	10534842	6.4143	0.60368	0.000172813	Gnb2
	10376796	5.68313	0.602868	0.000399549	Grap
	10565858	4.85263	0.602606	0.00112895	Gm5115
	10568355	5.3389	0.601703	0.000607393	Pycard
	10436369	7.01122	0.601201	9.14596e-05	Filip1l
	10338985	5.22156	0.600827	0.000703226
	10524018	4.71716	0.600739	0.00134989	Rpl34
	10521972	5.94771	0.600602	0.000292711	Pcdh7
	10384985	5.5094	0.598741	0.0004926	Rhbdf1
	10427266	4.89108	0.597249	0.00107362	Rpl39
	10510700	5.71843	0.596314	0.000383099	Gpr153
	10340569	6.36816	0.595765	0.00018184
	10416533	6.36114	0.59575	0.000183259	Ccdc122
	10484357	5.41414	0.595696	0.000553488	Rps4x
	10535927	6.32474	0.594851	0.000190811	Nme2
	10398052	4.54206	0.594586	0.00170751	Serpina3h
	10425138	5.09965	0.593687	0.000820524	Sh3bp1
	10477583	6.71018	0.593294	0.000125425	Raly
	10581558	4.84108	0.592708	0.00114616	Rps26
	10425082	4.57571	0.592653	0.00163155	Kctd17
	10363000	5.69456	0.59263	0.000394139	Gpx4
	10358577	7.10095	0.592568	8.34042e-05	Hmcn1
	10520833	5.7055	0.592285	0.000389036	Mrpl33
	10458816	5.26417	0.590501	0.000666647	Ticam2
	10409170	5.96779	0.589957	0.000285986	Fgd3
	10338463	6.03972	0.589596	0.000263253
	10343039	5.99379	0.589267	0.000277531
	10477572	6.04189	0.589115	0.000262598	Chmp4b
	10449370	5.22188	0.588092	0.000702943	Rps10
	10607002	6.32565	0.585675	0.000190617
	10428398	5.5289	0.585666	0.000481065	Eif3e
	10400639	7.53025	0.585659	5.42913e-05	Rpl36al
	10428763	4.58327	0.585284	0.001615	Atad2
	10484925	4.66837	0.584993	0.00144061
	10343192	4.8768	0.584245	0.00109382
	10405626	4.82658	0.583565	0.00116819	Rpl17
	10594946	5.80033	0.581799	0.000347712	Rpl36
	10506298	5.31514	0.581783	0.000625587	Leprot
	10351477	6.05818	0.580584	0.000257742	Sh2d1b1
	10348537	5.2233	0.579758	0.000701694	Ramp1
	10453900	7.96548	0.579628	3.57991e-05	Riok3
	10556200	4.97161	0.579239	0.000967055	Rpl27a
	10425018	5.89064	0.579082	0.000312788	Rpl8
	10343167	5.18279	0.578589	0.000738422
	10502510	5.11993	0.578312	0.000799621	Lmo4
	10570373	4.96148	0.578142	0.000979807	Tfdp1
	10469070	4.90933	0.577708	0.0010484	Nudt5
	10489078	6.20292	0.577156	0.000218678	Dsn1
	10538811	5.54406	0.576532	0.000472298	Prdm5
	10404359	4.62348	0.576529	0.00152989	Mboat1
	10574632	5.65305	0.576522	0.000414176	Cbfb
	10501420	4.99819	0.57544	0.00093444	Stxbp3a
	10442081	6.08507	0.575057	0.000249942	Mir99b
	10587508	4.71249	0.575015	0.0013583	Ttk
	10531274	4.91623	0.574609	0.00103903	Btc
	10411393	5.60266	0.573553	0.000440015	Rps18
	10385484	6.12441	0.569214	0.000238991	Ddx5
	10389526	4.79986	0.568804	0.00120997	Cltc
	10581772	6.2186	0.568656	0.000214853	Glg1
	10596185	7.08036	0.568513	8.51815e-05	Cdv3
	10516103	5.26666	0.567872	0.000664571	Macf1
	10357261	4.97477	0.567136	0.000963104	Marco
	10595604	5.39504	0.566554	0.000566661	Syncrip
	10544573	6.08564	0.566197	0.000249777	Rarres2
	10545180	4.73513	0.565444	0.00131807
	10504955	4.72477	0.564397	0.00133631
	10516640	5.85778	0.563933	0.000325028	Eif3i
	10413928	4.68355	0.56378	0.0014117	1810011H11Rik
	10511325	7.61115	0.563541	5.01773e-05	Rps20
	10507677	5.70535	0.562068	0.000389103	Hivep3
	10355173	5.3927	0.561543	0.000568298	Rpl10a
	10514347	4.82334	0.561262	0.00117316	Cdkn2b
	10341477	6.52929	0.561054	0.000152388
	10357814	7.57773	0.559412	5.18335e-05	Zc3h11a
	10432263	4.66937	0.558345	0.00143868
	10340219	5.16823	0.558292	0.000752133
	10454674	5.28678	0.557804	0.00064808	Srp19
	10566846	4.86147	0.556267	0.00111595	Dennd5a
	10438639	5.31438	0.555903	0.00062618	Dgkg
	10571737	4.55984	0.55519	0.0016669
	10416057	6.37285	0.554197	0.0001809	Clu
	10544462	6.18138	0.553536	0.000224054	Fam115a
	10597459	4.64799	0.553036	0.00148043
	10536845	5.80154	0.553026	0.000347218	Flnc
	10454786	6.34912	0.551809	0.000185715	Ctnna1
	10394988	5.04748	0.551568	0.000877093
	10608644	4.8369	0.551401	0.00115247	F630003A18Rik
	10409887	5.42271	0.550594	0.00054769	Ctsj
	10465861	6.55183	0.54983	0.000148703	Incenp
	10358621	4.65696	0.549472	0.00146275	Hmcn1
	10535282	5.05987	0.549324	0.000863282	Card11
	10452030	4.91221	0.547917	0.00104447	Plin3
	10343823	6.12196	0.547452	0.000239658
	10497817	5.64265	0.546807	0.000419372	Anxa5
	10398727	5.15959	0.545916	0.000760392	Klc1
	10478678	4.93764	0.545588	0.00101054	Cd40
	10551359	4.8048	0.544904	0.00120212	Sertad1
	10408087	6.51085	0.544447	0.000155478	Hist1h2br
	10443360	5.87798	0.543682	0.000317444	Rpl10a
	10376196	7.21715	0.542653	7.4113e-05	Hint1
	10552964	5.99329	0.541878	0.00027769	Ftl1
	10538420	5.10834	0.540327	0.000811496	Gars
	10507675	6.07408	0.538603	0.000253098	Hivep3
	10566488	6.67059	0.538355	0.000130843	Trim3
	10421972	5.09883	0.537254	0.000821382	Rpl36a
	10550052	6.19156	0.537133	0.000221497	Rps5
	10600169	5.17092	0.536113	0.000749573	Bgn
	10586157	5.52834	0.535573	0.00048139	Rpl4
	10586816	5.14556	0.535462	0.00077403	Sltm
	10440463	4.71668	0.535436	0.00135077
	10420316	5.98997	0.534931	0.000278755	Atp12a
	10424823	5.84295	0.534446	0.000330725	Rps6
	10561679	7.04119	0.532499	8.86775e-05	Psmd8
	10481670	4.66077	0.531306	0.00145532	Cdk9
	10341833	5.85991	0.530794	0.000324221
	10346764	5.15026	0.53014	0.000769429	Abi2
	10524882	5.11328	0.530105	0.00080641	Wsb2
	10514668	5.22878	0.529957	0.000696878	Jak1
	10350894	6.70846	0.529617	0.000125654
	10489186	5.79352	0.52891	0.000350512	Rpl35a
	10546762	5.95489	0.526804	0.000290287	Il5ra
	10527538	4.93472	0.525574	0.00101438	Rasl11a
	10398396	4.57123	0.522491	0.00164144	Mir679
	10364766	4.97193	0.522251	0.000966649	Rps15
	10606735	4.68527	0.522164	0.00140847	Armcx2
	10376230	5.17285	0.522078	0.000747748	G3bp1
	10344562	5.4189	0.521637	0.000550259
	10338908	5.18805	0.521465	0.00073354
	10538706	5.05704	0.52007	0.000866421	Mmrn1
	10429657	5.67877	0.516695	0.000401635	Eef1d
	10447286	6.46367	0.515573	0.000163698	Rpl31
	10360806	5.12948	0.515273	0.000789976	Capn2
	10496397	4.74693	0.515164	0.00129761	Lamtor3
	10540207	5.12049	0.51441	0.000799053
	10339784	6.19432	0.514173	0.000220808
	10338673	5.18703	0.514151	0.000734481
	10459552	4.62977	0.512844	0.00151704	Spire1
	10599342	5.35439	0.511609	0.000595844	6030498E09Rik
	10472605	5.23062	0.511307	0.000695274	Ssb
	10525187	6.17421	0.511081	0.000225876	Rpl6
	10542376	6.224	0.510392	0.000213553	Rpl36al
	10361375	5.72682	0.509997	0.000379297	Fbxo5
	10343446	4.65395	0.509584	0.00146866
	10361767	4.5311	0.507755	0.00173308	Sf3b5
	10604240	5.7963	0.506855	0.000349365	Rpl17
	10358849	4.65207	0.505477	0.00147236	Dhx9
	10396485	4.83496	0.505436	0.00115541	Syne2
	10434942	5.68296	0.505139	0.000399631	Dlg1
	10388310	5.1589	0.501383	0.000761056	Rap1gap2
	10453690	4.97503	0.49967	0.000962788	Rpl27
	10505489	7.16915	0.499301	7.78053e-05	Pappa
	10412267	6.21331	0.499009	0.000216135	Itga2
	10343868	4.6178	0.498812	0.00154161
	10547521	5.19957	0.498791	0.000722961	Atp6v1e1
	10420439	4.59875	0.498351	0.00158165	Zdhhc20
	10571514	5.1524	0.498253	0.000767349
	10374727	5.26764	0.495913	0.000663757	Bcl11a
	10421737	6.43521	0.494126	0.000168886	Tnfsf11
	10382028	6.25179	0.493245	0.000206995	Map3k3
	10434672	4.89004	0.492581	0.00107508	Gng5
	10408767	5.12732	0.492541	0.000792149	Slc35b3
	10582403	5.68718	0.492414	0.000397621	Galns
	10456120	5.19351	0.491072	0.000728505	Csnk1a1
	10424250	4.73669	0.491048	0.00131534	Snrpd2
	10590983	5.36537	0.489868	0.000587806	Panx1
	10361186	5.56901	0.489105	0.000458247	Sertad4
	10522248	5.10098	0.488949	0.000819144
	10474355	5.16679	0.488779	0.000753503	Dcdc5
	10507851	6.42438	0.487825	0.000170907	Pabpc4
	10456793	5.32953	0.487747	0.000614495	Ier3ip1
	10361642	5.13834	0.48708	0.000781146	Lrp11
	10478897	6.04037	0.486432	0.000263057	Ptpn1
	10515714	5.59029	0.486004	0.00044662	Szt2
	10452890	4.74607	0.484918	0.00129908	Tceb2
	10550877	4.53585	0.484872	0.00172195	Kcnn4
	10446109	5.0188	0.4823	0.000909978	Safb
	10358664	5.59845	0.480814	0.000442252	Hmcn1
	10389858	5.0604	0.479788	0.000862702	Nme2
	10508805	4.97692	0.479761	0.00096044	Wasf2
	10569719	5.40745	0.479255	0.000558062	A430078G23Rik
	10386548	4.61083	0.4787	0.00155613	Pabpc4
	10400326	4.69899	0.478635	0.00138294	Eapp
	10398332	4.72841	0.478275	0.00132987	Mir673
	10342602	4.6824	0.476975	0.00141386
	10474851	5.30286	0.476029	0.000635219	Bahd1
	10398075	4.54983	0.472425	0.00168964	Serpina3n
	10530130	4.6856	0.470302	0.00140785	Rell1
	10529154	5.3439	0.468586	0.000603637	Nrbp1
	10340640	4.53485	0.467325	0.00172429
	10608657	4.94554	0.466608	0.00100024	Eef1g
	10577222	4.73727	0.466508	0.00131434	2410022L05Rik
	10452087	4.71061	0.46637	0.00136171	Safb2
	10474437	4.65992	0.466213	0.00145696	Ccdc34
	10579828	5.77408	0.465256	0.000358645	Rps25
	10539818	5.21153	0.464304	0.000712155	Gp9
	10339032	5.06169	0.463262	0.000861276
	10604072	6.25126	0.462635	0.000207118	Rpl39
	10531197	5.39087	0.462029	0.000569579	Adamts3
	10342908	5.57826	0.461992	0.00045315
	10426648	4.92198	0.461928	0.00103129	Rpl36
	10418480	4.9156	0.460801	0.00103988	Gnl3
	10579860	4.55472	0.459202	0.00167851	Smad1
	10421810	5.61782	0.458744	0.000432058	1190002H23Rik
	10341096	6.13491	0.457073	0.000236159
	10557960	4.5834	0.456026	0.00161471	Tgfb1i1
	10347297	4.95883	0.455921	0.000983168	Arpc2
	10466270	5.10556	0.455612	0.000814378
	10560397	6.9322	0.455096	9.92671e-05	Psg20
	10507848	5.37756	0.454532	0.000579011
	10443087	5.6614	0.454372	0.000410058
	10432682	5.26105	0.453071	0.000669252	Krt80
	10465651	5.10159	0.45274	0.000818501	Mark2
	10501091	4.80289	0.452215	0.00120514	Rbm15
	10467768	5.52985	0.45208	0.000480508	Loxl4
	10524515	5.72923	0.450031	0.000378212	Myo1h
	10570625	6.24604	0.449725	0.000208333	Rpl19
	10427928	4.76176	0.448366	0.00127238	Trio
	10547204	4.83086	0.447966	0.00116164	Hnrnpf
	10479607	4.75162	0.446752	0.00128957	Lime1
	10545252	6.01958	0.445904	0.000269412
	10595280	4.70444	0.443863	0.00137294	Cox7a2
	10349404	4.83482	0.442846	0.00115562	Mgat5
	10537316	7.11999	0.440704	8.17976e-05	Atp6v0c
	10606195	5.5883	0.439657	0.000447696	Rlim
	10504757	4.7794	0.437761	0.00124305	BC005685
	10446986	5.35287	0.436941	0.000596964	Crim1
	10560399	4.80971	0.436782	0.00119437
	10476648	5.11618	0.436627	0.000803444	Dstn
	10339697	4.8672	0.436585	0.00110763
	10384654	4.85442	0.432192	0.00112631
	10461160	5.85215	0.430192	0.000327178
	10424467	5.31173	0.430074	0.000628244	Phf20l1
	10587226	4.85127	0.427602	0.00113096	Lysmd2
	10457407	4.71489	0.426759	0.00135399
	10500054	5.99736	0.426727	0.00027639	Psmd4
	10465185	5.91619	0.426061	0.000303621	Ehbp1l1
	10596271	4.88241	0.425562	0.00108584	Dnajc13
	10547068	5.66275	0.424386	0.000409398	Rpl32
	10425923	4.56385	0.423555	0.00165791	Fam118a
	10562331	4.59983	0.423518	0.00157933	Uba2
	10572779	4.5631	0.423428	0.00165958	Fam32a
	10349510	4.89292	0.423202	0.00107105	Mir128-1
	10343006	4.91373	0.423036	0.00104241
	10387545	4.53009	0.422755	0.00173546	Eif4a1
	10439126	5.13514	0.422185	0.000784325
	10589462	4.74285	0.421693	0.00130465	Mtap4
	10543772	5.0949	0.420655	0.000825509	Klf14
	10591806	4.71813	0.418531	0.00134816	rp9
	10343346	5.50075	0.413623	0.000497814
	10416496	5.34259	0.412867	0.000604618	Tpt1
	10432162	4.70188	0.412569	0.00137763	2310037I24Rik
	10343086	5.85463	0.411651	0.000326232
	10356997	4.78558	0.411193	0.00123297
	10473217	5.20797	0.409249	0.000715351
	10372716	4.57882	0.407446	0.00162472	Rap1b
	10544640	5.06634	0.406986	0.000856171
	10411448	4.63548	0.405196	0.00150545	Btf3
	10554142	5.23386	0.404959	0.000692448	2310037I24Rik
	10450646	5.26682	0.403654	0.000664437	Rbx1
	10608193	5.72641	0.403299	0.00037948	Sry
	10378059	5.48989	0.401085	0.000504449	Txndc17
	10535780	5.46116	0.398054	0.000522466	Flt3
	10404506	5.27607	0.396601	0.000656803	Ripk1
	10451061	4.9053	0.396374	0.00105392	Runx2
	10493891	4.93533	0.394334	0.00101357	Ywhaz
	10561140	4.97508	0.39208	0.000962725	Mrpl41
	10516956	4.82635	0.389773	0.00116853	Smpdl3b
	10550102	4.69729	0.38937	0.00138607	Lig1
	10603172	4.62535	0.386	0.00152606	Rpl7a
	10574161	4.81347	0.385853	0.00118848	Nlrc5
	10509246	4.65918	0.383662	0.00145841	Luzp1
	10338433	4.93283	0.382654	0.00101686
	10532289	4.55035	0.382524	0.00168845	Crlf2
	10568174	4.58188	0.381551	0.00161801	Spn
	10563014	4.68991	0.379811	0.00139976	Prmt1
	10576373	4.54818	0.375875	0.00169343	Gas8
	10523577	5.48693	0.37267	0.000506275	Wdfy3
	10491699	5.32776	0.37204	0.000615851	Fgf2
	10361869	4.89853	0.371856	0.00106325	Nhsl1
	10446131	4.55381	0.371573	0.00168057	Rpl36
	10600884	5.30599	0.370682	0.000632751	Rpl17
	10357133	4.61903	0.370383	0.00153908
	10564563	5.47686	0.369331	0.000512534	Rpl17
	10566477	5.90981	0.365472	0.000305883	Hpx
	10542414	4.9854	0.364983	0.00094998	Ptpro
	10604904	5.4339	0.361224	0.000540214	Rps6
	10566502	4.93213	0.358631	0.00101779	Arfip2
	10553598	4.75179	0.358543	0.00128927	Cyfip1
	10382795	4.73597	0.354744	0.0013166
	10495989	4.77523	0.353449	0.00124993	Rpl7a
	10603009	4.57639	0.346657	0.00163006	Uba52
	10525439	4.6093	0.345709	0.00155934	P2rx4
	10347862	5.05767	0.344014	0.000865712	Mff
	10364361	4.80953	0.341843	0.00119465	Icosl
	10499939	4.89504	0.339993	0.00106809
	10560575	4.58199	0.339267	0.00161777	Relb
	10343293	4.77036	0.32493	0.00125799
	10461497	4.67486	0.314388	0.00142817	Ddb1
	10365817	4.78798	0.314145	0.00122906	Ntn4
	10385818	4.57545	0.301573	0.00163212	Uqcrq
Genes Down-regulated	10516926	-4.59258	-0.315147	0.00159484	Med18
	10381683	-4.57218	-0.318552	0.00163933	Acbd4
	10608226	-4.63261	-0.340774	0.00151127
	10600476	-4.99113	-0.341352	0.000942983
	10540141	-5.03938	-0.342186	0.00088625	C130022K22Rik
	10498332	-4.59312	-0.347739	0.00159369	Siah2
	10370413	-5.07428	-0.354429	0.000847517	D10Jhu81e
	10433389	-4.64076	-0.354621	0.00149483	Alg1
	10608156	-4.56844	-0.356909	0.00164765	Usp9y
	10466347	-5.02788	-0.360017	0.000899422	Olfr1457
	10582699	-5.03348	-0.363883	0.000892975	2810004N23Rik
	10366667	-5.24158	-0.364803	0.000685771	Gns
	10512274	-4.73397	-0.366748	0.00132009	Enho
	10583382	-4.67145	-0.366806	0.00143469	Olfr834
	10561337	-4.65391	-0.366921	0.00146875	1700049G17Rik
	10559987	-5.78593	-0.367224	0.000353664	Mir297-1
	10487371	-4.72044	-0.368551	0.00134403	Ciao1
	10389025	-5.04483	-0.370024	0.000880079	Myo1d
	10501143	-4.906	-0.381013	0.00105295	Ahcyl1
	10353050	-4.63539	-0.38141	0.00150564	Cops5
	10527213	-4.68302	-0.385965	0.0014127	Daglb
	10425721	-5.19935	-0.387156	0.000723159	Mir33
	10496475	-4.967	-0.387213	0.000972825	Adh5
	10381211	-5.07092	-0.390385	0.000851164	Naglu
	10582847	-4.9026	-0.390979	0.00105762	Ccdc7
	10383088	-4.61612	-0.391526	0.0015451	Gaa
	10593130	-5.29612	-0.391617	0.000640574	Sidt2
	10522303	-4.78704	-0.391866	0.00123059	Guf1
	10601091	-5.04868	-0.396696	0.000875742	Foxo4
	10349316	-4.81247	-0.397769	0.00119004	Tmem185b
	10433940	-4.74231	-0.399521	0.00130558	Mapk1
	10457918	-4.61337	-0.400129	0.00155083
	10448089	-4.76584	-0.400186	0.00126553	Oaz1
	10563068	-5.79012	-0.401294	0.000351921	Prrg2
	10575844	-4.64889	-0.403408	0.00147865	Cdh13
	10395684	-4.88816	-0.405514	0.00107772	Nubpl
	10404195	-4.84682	-0.405784	0.00113758	D130043K22Rik
	10601062	-5.85522	-0.406194	0.000326007	Dlg3
	10458293	-4.70227	-0.407351	0.00137692	Dnajc18
	10576258	-5.07214	-0.409258	0.000849845	Cdk10
	10479925	-4.70722	-0.412209	0.00136787	5430407P10Rik
	10542369	-4.56971	-0.412534	0.00164481	Gm8994
	10400350	-6.12627	-0.413671	0.000238487	Cfl2
	10577757	-5.11034	-0.415778	0.000809439	Adam9
	10351749	-4.94092	-0.415871	0.00100625	Dcaf8
	10601973	-5.74383	-0.416254	0.00037172
	10560358	-4.83885	-0.418384	0.00114952	Psg18
	10597878	-4.79126	-0.418616	0.00122375	C85492
	10523231	-5.76986	-0.419706	0.000360441	Art3
	10585759	-5.47135	-0.420648	0.000515996	Edc3
	10395312	-5.43141	-0.42444	0.000541866	Twistnb
	10341110	-4.63816	-0.426094	0.00150006
	10510509	-4.63659	-0.426447	0.00150321	Gpr157
	10358999	-4.70752	-0.426752	0.00136733	Xpr1
	10513112	-5.92753	-0.428038	0.000299646	Epb4.1l4b
	10395591	-5.96279	-0.428726	0.000287644
	10392856	-5.34432	-0.431125	0.000603321	Nat9
	10433352	-4.57432	-0.432293	0.00163461	Ubn1
	10403765	-4.96005	-0.433076	0.000981612	Vps41
	10410317	-4.60714	-0.433943	0.00156389	Zfp459
	10495270	-4.73972	-0.435217	0.00131007	Amigo1
	10430105	-5.03076	-0.435455	0.000896099	C030006K11Rik
	10414137	-4.7765	-0.437665	0.00124783	Grid1
	10388520	-5.57642	-0.438926	0.000454158	Glod4
	10344622	-4.95476	-0.440416	0.000988365
	10482687	-5.45885	-0.440522	0.000523946	Arl5a
	10595573	-5.48807	-0.441024	0.000505573	Snx14
	10499132	-6.43111	-0.441393	0.000169648	Mab21l2
	10565479	-5.15003	-0.441708	0.00076965	l7Rn6
	10386159	-5.61202	-0.443349	0.000435083	Zfp672
	10554743	-4.61596	-0.447642	0.00154544
	10554351	-4.5395	-0.448371	0.00171344	Wdr93
	10547701	-5.94876	-0.449676	0.000292355	Pex5
	10545283	-4.80103	-0.45037	0.0012081	Smyd1
	10344624	-5.10689	-0.451227	0.000812997	Lypla1
	10506569	-5.15582	-0.451936	0.000764031	Usp24
	10600474	-5.59835	-0.453792	0.000442305
	10557754	-4.79564	-0.45396	0.00121671	Orai3
	10442262	-4.78286	-0.454749	0.00123739	Zfp758
	10521832	-5.10013	-0.454925	0.000820026	Pi4k2b
	10605740	-5.40418	-0.455709	0.000560319	Eif2s3x
	10424756	-5.70276	-0.45611	0.000390304	Mapk15
	10596481	-5.20861	-0.458846	0.000714775	Abhd14a
	10512315	-6.01196	-0.458947	0.000271782	Ccl27a
	10471018	-5.19059	-0.459902	0.00073119	Fam73b
	10522192	-5.10523	-0.46124	0.000814718	Nsun7
	10603837	-5.03176	-0.462911	0.00089496	Ndufb11
	10576335	-4.73257	-0.462939	0.00132255	Def8
	10525726	-4.92811	-0.466067	0.00102311	2810006K23Rik
	10424411	-4.86897	-0.467098	0.00110507	Tsg101
	10360321	-4.55521	-0.468671	0.00167738	Dusp23
	10444114	-4.53129	-0.468989	0.00173263	Vps52
	10541049	-5.85779	-0.469166	0.000325026	2011-03-08
	10364683	-6.13075	-0.469296	0.000237277	Stk11
	10534216	-4.99824	-0.46932	0.000934382	Gtf2i
	10445972	-4.90823	-0.47055	0.00104991	Zfp959
	10380534	-5.0226	-0.471691	0.000905549	Spop
	10588642	-5.21373	-0.472899	0.000710183	Nprl2
	10507433	-5.65461	-0.474477	0.000413404	Ptch2
	10386388	-5.70593	-0.47567	0.000388836	Snap47
	10506643	-6.47916	-0.477116	0.000160948	Tmem59
	10466317	-6.17225	-0.478112	0.000226377	U05342
	10538413	-4.65026	-0.478422	0.00147593	Znrf2
	10339251	-6.24675	-0.479209	0.000208168
	10492499	-7.63097	-0.481232	4.92227e-05	Mfsd1
	10424213	-5.17308	-0.481422	0.000747536	Zhx2
	10529584	-6.41115	-0.483128	0.000173414	Man2b2
	10344433	-4.72995	-0.484147	0.00132715
	10488472	-7.00891	-0.485495	9.16782e-05	2310001A20Rik
	10450296	-5.82092	-0.486137	0.000339389	Skiv2l
	10508112	-4.7835	-0.486378	0.00123636	Lsm10
	10499854	-5.94236	-0.487859	0.000294533	S100a1
	10521174	-5.02538	-0.487909	0.000902317	Rnf4
	10525489	-4.55503	-0.488132	0.00167779
	10491518	-5.0833	-0.488213	0.00083781
	10399675	-4.55053	-0.489613	0.00168803
	10339465	-5.59961	-0.49012	0.000441635
	10368762	-5.93533	-0.491571	0.000296943	Cdc40
	10492456	-4.79772	-0.491618	0.00121338	Rsrc1
	10462343	-4.73824	-0.491857	0.00131264
	10400742	-6.81337	-0.49288	0.000112428	L2hgdh
	10406385	-5.07172	-0.494108	0.000850294	Fam172a
	10607643	-4.85811	-0.494729	0.00112088
	10605437	-6.4572	-0.495802	0.00016486	Pls3
	10362823	-6.07981	-0.497872	0.000251446	Snx3
	10562605	-4.8953	-0.497895	0.00106773	AI987944
	10397476	-4.99691	-0.498134	0.000935981	2310044G17Rik
	10517364	-7.55983	-0.498277	5.27453e-05	A330049M08Rik
	10492078	-4.64422	-0.499005	0.00148793	Alg5
	10536620	-4.82767	-0.499423	0.00116652	Ing3
	10580957	-6.77035	-0.501098	0.000117657	Slc38a7
	10449061	-4.78685	-0.501316	0.00123091	Rhbdl1
	10351107	-5.02661	-0.501383	0.000900898	Pigc
	10572466	-5.15609	-0.501694	0.000763771	Pde4c
	10582978	-4.63787	-0.503057	0.00150065	8430410K20Rik
	10558600	-5.15928	-0.503403	0.00076069	Mtg1
	10443117	-6.7522	-0.504065	0.000119943	Bak1
	10359422	-6.61475	-0.50554	0.000138929	Prdx6
	10338860	-7.33998	-0.505945	6.5516e-05
	10605090	-4.77646	-0.506713	0.0012479	Idh3g
	10339855	-5.11405	-0.506904	0.000805621
	10358357	-5.07975	-0.50736	0.000841625
	10343588	-5.34957	-0.509828	0.000599408
	10603373	-5.1054	-0.510114	0.000814539	Pqbp1
	10372130	-5.64819	-0.511372	0.000416594	4930430F08Rik
	10541089	-6.7185	-0.511607	0.000124318	2900097C17Rik
	10364696	-5.33499	-0.512221	0.000610343	Atp5d
	10441107	-4.85451	-0.512763	0.00112617	Psmg1
	10398929	-5.43773	-0.514122	0.000537682	Btbd6
	10551815	-4.81733	-0.515055	0.00118248	Zfp260
	10483786	-5.23982	-0.515129	0.000687291	Mrpl23
	10360046	-6.90626	-0.515281	0.000101989	Sdhc
	10437330	-4.69509	-0.515982	0.00139013
	10559261	-6.95523	-0.516122	9.69192e-05	Cd81
	10343898	-4.98585	-0.516815	0.000949425
	10505008	-5.01535	-0.517171	0.000914025	Slc44a1
	10367106	-6.96333	-0.517201	9.61075e-05	Atp5b
	10342649	-4.74257	-0.517225	0.00130512
	10529445	-4.78356	-0.517264	0.00123625	Lrpap1
	10464572	-4.60625	-0.51865	0.00156575	Ndufv1
	10504424	-4.7596	-0.521782	0.00127602	Reck
	10352829	-5.56108	-0.521788	0.00046266	A130010J15Rik
	10339631	-5.10905	-0.522077	0.000810766
	10450533	-5.42588	-0.524222	0.000545558	Vars2
	10396177	-4.73053	-0.524905	0.00132614	Actr10
	10486057	-6.02615	-0.525416	0.000267383	Rab5b
	10338383	-5.30285	-0.525636	0.000635229
	10603547	-6.66862	-0.525907	0.00013112
	10464240	-5.75841	-0.526832	0.000365353	Trub1
	10408032	-5.1366	-0.527035	0.000782869	Zfp187
	10596166	-5.05539	-0.527251	0.000868246	1300017J02Rik
	10596652	-5.87951	-0.527303	0.000316879	Hemk1
	10484205	-4.90994	-0.527711	0.00104756
	10495163	-6.61622	-0.528312	0.000138709	Dram2
	10518031	-4.79861	-0.528525	0.00121197	Dnajc16
	10487700	-7.1697	-0.529976	7.77621e-05	Prosapip1
	10376208	-4.77059	-0.530451	0.0012576	Gm2a
	10580875	-5.30048	-0.531273	0.000637104	Gtl3
	10596857	-6.23274	-0.531884	0.000211465	Apeh
	10552715	-5.03146	-0.532076	0.000895302
	10406111	-4.53468	-0.532121	0.00172467	Slc12a7
	10502732	-7.94642	-0.532542	3.64443e-05	Prkacb
	10410695	-6.32408	-0.533365	0.00019095	Rhobtb3
	10478022	-8.32827	-0.533557	2.56444e-05	Rprd1b
	10368654	-5.06129	-0.534135	0.000861714	Nt5dc1
	10599997	-4.5281	-0.534151	0.00174014	Mtmr1
	10569771	-6.77086	-0.534208	0.000117593	Mcoln1
	10341399	-5.1931	-0.535215	0.00072888
	10573893	-4.86616	-0.535274	0.00110914	Fto
	10489065	-6.55371	-0.535812	0.000148401	Ndrg3
	10338813	-6.44639	-0.536826	0.000166826
	10448865	-7.73038	-0.537223	4.4728e-05	Gnptg
	10489195	-5.23634	-0.538255	0.000690298	Tti1
	10423503	-6.46007	-0.538672	0.000164343
	10481759	-5.36651	-0.538885	0.000586975	Slc2a8
	10341869	-5.64757	-0.539	0.000416905
	10549813	-7.10191	-0.539557	8.3323e-05	Zfp444
	10514706	-5.29667	-0.539686	0.00064014
	10557374	-4.62004	-0.540131	0.00153699	D430042O09Rik
	10412435	-4.93144	-0.541532	0.0010187	E130304F04Rik
	10429666	-4.96905	-0.542243	0.000970251	Pycrl
	10506627	-7.15048	-0.542289	7.92956e-05	Cyb5rl
	10424050	-5.65774	-0.542997	0.000411859	Ebag9
	10383671	-5.40839	-0.543427	0.000557416	Drg1
	10558441	-5.39389	-0.543572	0.000567466	Mgmt
	10338254	-5.07135	-0.543945	0.000850703
	10338712	-6.58921	-0.544671	0.000142808
	10461856	-6.67761	-0.54495	0.000129865	Gna14
	10410173	-6.72105	-0.545407	0.000123981	Hiatl1
	10340032	-5.83494	-0.545853	0.000333846
	10602062	-4.60176	-0.546566	0.00157524	Prps1
	10564565	-4.64099	-0.546998	0.00149438
	10572180	-5.71344	-0.547809	0.000385378	Atp13a1
	10410625	-5.34382	-0.548549	0.0006037	Sdha
	10597627	-4.6276	-0.548729	0.00152147	Oxsr1
	10430725	-5.45984	-0.550041	0.000523313	St13
	10408331	-5.50072	-0.550581	0.000497835	Acot13
	10364222	-5.08756	-0.550607	0.000833269	Ftcd
	10462333	-5.55124	-0.550876	0.000468207	Cdc37l1
	10593103	-6.65731	-0.551352	0.000132719	Rnf214
	10493086	-4.93077	-0.552088	0.00101958	Hdgf
	10589061	-8.38013	-0.552173	2.44738e-05	Dalrd3
	10350188	-5.16474	-0.552345	0.000755458	Tmem9
	10547740	-5.99602	-0.554492	0.000276818	C1s
	10575706	-8.03915	-0.555655	3.34218e-05	Wwox
	10401365	-4.84722	-0.555844	0.00113698	Zfyve1
	10384349	-7.67447	-0.556441	4.71969e-05	Polr2c
	10362939	-6.16749	-0.557737	0.000227601
[truncated: 1,634 more rows]
